# Supplementary material for: Combination of S100A12/TLR2 signaling molecules and clinical indicators in a new predictive model for IVIG-resistant Kawasaki disease
Source: Sci Rep. 2024 Mar 27;14:7261. doi: 10.1038/s41598-024-57897-z (PMC10973373; doi:10.1038/s41598-024-57897-z)
Supplement: Supplementary file 1 — Supplementary Information 1. [file 41598_2024_57897_MOESM1_ESM.xlsx]

## Sheet: 2023
baseline information		病案首页基本信息	病案首页基本信息			病案首页基本信息	病案首页基本信息											Urinalysis			cytokine	实验室检查_细胞因子检测	实验室检查_细胞因子检测	实验室检查_细胞因子检测	实验室检查_细胞因子检测	实验室检查_细胞因子检测	实验室检查_细胞因子检测	实验室检查_细胞因子检测	实验室检查_细胞因子检测	实验室检查_细胞因子检测	实验室检查_细胞因子检测	实验室检查_细胞因子检测	CRP			CRP2		Blood routine	实验室检查_血常规	实验室检查_血常规	实验室检查_血常规	实验室检查_血常规			实验室检查_血常规	实验室检查_血常规
number		gender	age（year）	Kobayashivalue1	Egami value2	date of discharge	Hospitalization days	Fever days before IVIG treatment	Kobayashi value 1	Egami value2	fever	rash	conjunctivitis	Lip/tongue	lymphadenitis	the four limbs	Coronary artery damage	BLO	leukocyte		IL-6	IL-10	IL-2	IL-4	IL-17A	IFN-α	IL-8	IFN-γ	IL-1β	IL-5	IL-12p70	TNF-a	CRP	Kobayashivalue1	Egami	CRP2		HGB	L#	RBC	WBC	PLT	Kobayashi value1	Egami	EOS	NEU	N%	Kobayashi value 1	NLR
1	1	male	5.71	0	0	2022-12-08 09:55:00	8	6	0	0	1	1	1	1	1	0	1	-	-	0	248.6900	30.5500	10.6500	2.5700	190.2200			6.8700				5.0100	153	1	1	94.4100		90.0000	0.3400	3.0700	11.9300	279	1	1	0.0300	11.3700	95.306	2	33.4412
2	1	male	1.94	0	0	2022-11-19 10:33:00	6	7	0	0	1	0	1	1	1	1	0	-	-	0	117.3200	46.5400	4.0000	3.8400	4.3000	7.2100	235.7600	8.7800	5.8500	3.8700	4.9500	6.0000	38.8	0	0	35.4000		109.0000	1.4600	3.7700	4.7500	154	1	1	0.3100	2.3500	49.4737	0	1.60959
3	1	male	1.29	0	0	2022-10-29 11:41:00	13	4	2	1	1	1	0	1	1	1	1	-	-	0	4.6400	4.1000	3.4400	8.3200	4.6000	2.8400	9.4700	2.3300	3.3200	2.5800	2.9200	4.0100	10.3	0	0	6.0000		103.0000	4.9300	3.8800	14.6800	827	0	0	0.0000	8.6000	58.5831	0	1.74442
4	1	male	1.53	0	0	2022-10-28 10:33:00	8	5	0	0	1	1	1	1	0	1	0	-	-	0	30.7500	19.9600	3.4800	3.3600	3.9900	5.3900	151.0800	2.7200	3.6900	11.8600	3.4500	3.6500	42.8	0	0	11.6000		121.0000	1.4400	4.4900	8.1700	273	1	1	0.0900	5.7600	70.5018	0	4
5	1	male	6.91	0	0	2022-10-17 11:34:00	14	4	2	1	1	1	1	1	0	1	1	-	-	0	11.4700	7.9100	4.6500	3.9600	3.2200	6.5100	2629.5500	2.8400	6.5300	3.2300	3.8200	4.0100	47	0	0	5.8000		98.0000	3.6000	3.6100	13.2200	390	0	0	0.1400	8.9900	68.003	0	2.49722
6	0	female	7.66	0	0	2022-09-23 09:42:00	5	5	0	0	1	1	1	1	1	0	0	-	-	0	188.3700	27.3700	5.4000	3.0600	7.6800			6.1200				2.5400	43.4	0	0	9.4400		111.0000	2.3000	4.0700	6.1500	439	0	0	0.2200	3.1300	50.8943	0	1.36087
7	1	male	2.06	0	0	2022-09-19 12:18:00	12	4	2	1	1	1	1	1	1	1	0	-	2+	1	523.1500	69.4800	1.8600	1.5000	2.9700	3.1400	107.4900	3.1600	2.4300	14.7500	2.6100	3.0900	89	0	1	31.8000		110.0000	1.2400	4.2300	14.6500	237	1	1	0.4900	12.7100	86.7577	2	10.25
8	1	male	4.76	0	0	2022-09-08 11:04:00	6	3	2	1	1	0	1	1	1	1	0	-	-	0	12.8900	34.2100	2.4800	7.3200	11.8900			3.8400				3.8000	112	1	1	152.0000		118.0000	0.4800	5.0100	11.1300	288	1	1	0.0100	10.5200	94.5193	2	21.9167
9	1	male	9.92	0	0	2022-09-07 09:30:00	8	7	0	0	1	1	0	1	1	1	0	-	-	0	318.1100	5.3200	3.8800	2.1500	9.0200			0.4900				6.4200	45.3	0	0	45.3000		129.0000	2.6300	4.8000	20.7600	293	1	1	0.1300	17.4700	84.1522	2	6.64259
10	1	male	5.03	0	0	2022-09-02 09:40:00	7	11	0	0	1	1	1	1	0	1	0	-	-	0	169.7500	99.4000	2.6900	0.4000	36.7400			26.0900				4.4700	27.6	0	0	10.1000		126.0000	0.9400	4.3100	12.7500	511	0	0	0.1100	11.1800	87.6863	2	11.8936
11	1	male	3.56	0	0	2022-08-26 09:05:00	13	8	0	0	1	1	1	1	1	0	1	-	-	0	21.4800	6.8100	2.8700	2.8200	2.9100	2.4900	273.2400	2.4600	3.3200	2.1500	2.3100	2.7000	130	1	1	56.4000		92.0000	1.9100	3.6400	20.5000	426	0	0	0.2100	17.1800	83.8049	2	8.99476
12	1	male	0.84	1	0	2022-08-24 10:39:00	8	6	0	0	1	1	1	1	1	1	1	-	-	0	246.7400	228.4600	2.8300	2.5100	2.2700	2.7200	24.0200	13.0200	2.2000	1.8200	1.7200	2.8200	31.4	0	0	99.7000		94.0000	1.8400	3.4900	6.3700	167	1	1	0.0700	4.3200	67.8179	0	2.34783
13	1	male	5.58	0	0	2022-08-23 10:34:00	7	6	0	0	1	1	1	1	1	0	0	+-	2-5	1	81.5800	46.9900	2.6900	2.0200	2.1100	13.1900	420.4200	5.9600	5.8500	6.9200	1.7200	6.3400	16.9	0	0	11.2000		106.0000	1.0300	4.0900	6.3400	194	1	1	0.3500	4.6600	73.5016	0	4.52427
14	1	male	3.82	0	0	2022-08-11 10:48:00	5	5	0	0	1	1	0	1	1	1	0	-	-	0	26.5300	1.5200	1.0600	0.7800	0.5500			1.0200				1.3300	23.9	0	0	4.6700		107.0000	3.4600	3.9900	8.5700	523	0	0	0.6600	3.4500	40.2567	0	0.99711
15	1	male	1.82	0	0	2022-08-10 10:11:00	6	8	0	0	1	1	1	1	0	1	0	-	-	0	7.5200	4.7600	4.4100	4.5000	3.6800	3.4400	756.7200	2.5200	4.1300	2.7700	3.1800	4.7100	20	0	0	5.5200		100.0000	4.1500	3.8700	7.1100	675	0	0	0.4600	1.6400	23.0661	0	0.395181
16	1	male	0.36	1	1	2022-07-12 09:30:00	7	5	0	0	1	1	1	0	1	1	1	-	1+	1	356.8300	142.5300	5.9800	4.1700	16.3700			21.5600				62.8600	40.5	0	0	28.9000		98.0000	2.7400	3.8400	9.4300	214	1	1	0.0300	5.9200	62.7784	0	2.16058
17	0	female	2.78	0	0	2022-07-07 10:44:00	6	4	2	1	1	1	1	1	1	0	0	-	-	0	12.3600	6.4400	3.6700	4.1400	4.6000	3.0200	1358.8100	4.1900	3.6100	2.9400	4.5700	6.5800	18.1	0	0	11.2100		79.0000	3.7000	3.1300	11.5400	631	0	0	0.1300	6.7100	58.1456	0	1.81351
18	1	male	2.87	0	0	2022-06-30 11:23:00	10	6	0	0	1	0	1	1	1	1	1	-	-	0	379.8100	193.3400	5.4200	2.4700	10.3300			8.9300				9.0300	119	1	1	119.0000		107.0000	0.5100	3.8900	9.4800	250	1	1	0.0500	8.7000	91.7722	2	17.0588
19	1	male	4.97	0	0	2022-06-25 10:30:00	8	7	0	0	1	1	1	1	0	1	0	-	-	0	104.8300	68.3300	16.8300	3.1500	3.9800			6.6900				1.5100	29.1	0	0	118.0000		113.0000	0.6400	4.2200	7.4900	219	1	1	0.0000	6.6800	89.1856	2	10.4375
20	1	male	0.32	1	1	2022-06-09 09:43:00	19	6	0	0	1	1	1	0	1	1	0	-	-	0	73.4500	12.1200	5.4800	6.8300	7.9900	34.0200	1636.0600	4.8400	11.0600	5.6900	7.3300	10.7200	67.1	0	0	52.1000		91.0000	2.8000	3.6900	11.5300	270	1	1	0.4100	7.2900	63.2264	0	2.60357
21	1	male	0.7	1	0	2022-06-06 10:34:00	6	7	0	0	1	1	1	1	0	1	0	-	-	0	426.4200	20.8500	6.1800	6.6600	8.1400	9.2500	4128.9700	6.3500	14.4700	20.3500	8.2500	16.0800	13	0	0	13.8800		92.0000	2.6900	3.6100	6.5600	370	0	0	0.5900	1.9500	29.7256	0	0.724907
22	1	male	0.33	1	1	2022-06-03 09:45:00	13	5	0	0	1	1	1	1	0	1	1	-	2+	1	159.3900	39.0800	2.1200	2.1200	5.6300			6.8700				5.0100	118	1	1	182.0000		90.0000	1.5800	3.5100	9.8500	60	1	1	0.3800	7.2700	73.8071	0	4.60127
23	1	male	1.85	0	0	2022-06-01 09:29:00	11	7	0	0	1	1	1	1	1	0	0	-	-	0	198.7900	52.4700	5.6600	4.7300	10.3300			4.2800				11.2400	81.6	0	1	87.1000		92.0000	6.8900	3.4500	26.0100	83	1	1	0.1700	18.4500	70.9343	0	2.67779
24	1	male	0.58	1	0	2022-05-26 09:52:00	5	6	0	0	1	1	1	1	0	1	0	-	-	0	2004.6600	57.3300	3.1100	2.4300	0.4000			3.8400				3.8000	167	1	1	17.4000		94.0000	3.6100	3.7100	11.2100	222	1	1	0.6100	6.1900	55.2186	0	1.71468
25	0	female	0.45	1	1	2022-05-23 10:21:00	13	5	0	0	1	1	1	1	1	0	1	-	-	0	425.5300	28.1400	3.3100	3.9100	11.4900			7.5800				4.3600	200	1	1	113.3000		102.0000	3.4000	3.7500	23.3400	84	1	1	0.3400	18.2500	78.1919	0	5.36765
26	1	male	4.06	0	0	2022-05-14 14:12:00	6	4	2	1	1	1	0	1	1	1	1	-	-	0	4740.5000	36.2900	5.9500	5.0900	8.1400	9.7000	>5000.00	5.2000	15.5400	3.1300	7.6300	14.2600	256	1	1	62.3000		96.0000	2.8100	3.6700	18.5800	405	0	0	0.0300	14.3500	77.2336	0	5.10676
27	1	male	5.91	0	0	2022-05-13 09:47:00	8	5	0	0	1	1	1	1	0	1	0	-	-	0	1030.7600	77.8600	5.3900	4.6200	7.7100	7.8400	1511.4900	8.4300	7.2800	4.1300	6.1200	7.5000	117	1	1	117.0000		102.0000	0.6800	3.7800	15.3500	198	1	1	0.0100	14.3700	93.6156	2	21.1324
28	0	female	0.35	1	1	2022-05-08 10:29:00	9	6	0	0	1	1	1	1	1	0	0	-	3+	1	349.1300	22.9100	5.1900	3.4300	14.0300			7.5800				4.3600	47.3	0	0	56.6100		106.0000	6.3400	3.9500	21.0900	438	0	0	0.0100	13.4200	63.6321	0	2.11672
29	1	male	2.78	0	0	2022-05-06 10:05:00	10	5	0	0	1	0	1	1	1	1	0	-	-	0	148.1600	13.6600	3.5000	2.5100	1.7900	5.2000	854.0600	2.7200	1.5300	2.8000	4.1900	4.9500	69.5	0	0	53.7000		111.0000	2.7300	4.2000	11.6100	172	1	1	0.1600	7.9200	68.2171	0	2.9011
30	0	female	5.12	0	0	2022-05-05 10:52:00	8	4	2	1	1	1	1	1	0	0	1	-	-	0	21.4300	26.7300	2.9800	3.0300	10.8200			7.3600				4.4200	186	1	1	95.9000		112.0000	2.2400	4.1600	14.9500	430	0	0	0.0200	11.7300	78.4615	0	5.23661
31	0	female	2.88	0	0	2022-04-27 10:35:00	4	5	0	0	1	1	1	1	0	1	0	-	-	0	85.0300	5.3500	1.0900	1.4000	2.1300	2.7300	597.9300	0.9800	3.3200	0.6600	4.7700	7.3200	32.2	0	0	15.8400		107.0000	1.6200	3.9300	3.4300	550	0	0	0.2200	1.0700	31.1953	0	0.660494
32	0	female	4.24	0	0	2022-04-22 09:33:00	9	9	0	0	1	1	1	0	1	1	1	-	3+	1	532.8600	111.7200	9.9700	2.9500	22.2000			14.1100				24.1400	44.5	0	0	67.6000		138.0000	1.5300	4.9900	19.4000	397	0	0	0.1700	17.2800	89.0722	2	11.2941
33	1	male	2.98	0	0	2022-04-18 09:17:00	8	3	2	1	1	1	1	1	0	1	0	-	-	0	100.1200	10.5300	3.0200	2.8300	3.6800			2.9800				3.2700	65.2	0	0	5.8400		105.0000	1.8200	4.0800	5.8500	242	1	1	0.1100	3.5900	61.3675	0	1.97253
34	1	male	2.45	0	0	2022-04-16 10:58:00	6	6	0	0	1	1	1	1	1	0	0	-	-	0	1184.6000	30.6300	3.8400	2.9500	4.8500			4.4500				8.2700	197	1	1	66.9000		116.0000	3.6300	4.1100	22.1500	341	0	0	0.9200	16.9700	76.614	0	4.67493
35	0	female	1.89	0	0	2022-04-04 12:03:00	7	5	0	0	1	1	1	1	1	1	0	-	-	0	286.9600	11.2900	5.6600	2.6300	1.9600			3.3100				6.6900	110	1	1	90.2000		118.0000	2.4100	4.3900	7.6800	233	1	1	0.0400	4.8300	62.8906	0	2.00415
36	1	male	1.28	0	0	2022-04-04 10:49:00	6	6	0	0	1	1	1	1	0	1	0	-	-	0	32.4300	3.6200	0.8100	2.1500	1.6800			0.8600				3.3000	23.3	0	0	5.7500		78.0000	3.3600	2.8700	8.0800	904	0	0	0.8400	2.9400	36.3861	0	0.875
37	1	male	2.49	0	0	2022-03-27 16:20:00	6	3	2	1	1	0	1	1	1	1	1	-	1+	1	1665.8300	42.3700	7.5400	2.2600	8.8000			7.3900				4.4300	118	1	1	105.0000		115.0000	2.4800	4.4100	17.8100	439	0	0	0.1800	14.8400	83.324	2	5.98387
38	0	female	3.05	0	0	2022-03-08 11:06:00	7	8	0	0	1	1	1	1	0	0	0	-	-	0	88.4400	52.3000	6.5500	3.8100	4.6100			7.9400				7.1600	17.5	0	0	2.2300		112.0000	2.3700	3.9400	8.6800	265	1	1	0.1800	5.7000	65.6682	0	2.40506
39	1	male	1.34	0	0	2022-03-06 10:26:00	5	4	2	1	1	1	1	1	1	1	0	-	-	0	34.7800	6.7400	3.6900	3.2500	12.4600			5.3200				15.0600	65.5	0	0	7.4600		95.0000	5.8300	3.6800	14.3200	761	0	0	0.1200	7.4500	52.0251	0	1.27787
40	1	male	0.93	1	0	2022-02-23 09:38:00	9	5	0	0	1	1	0	1	1	1	0	-	-	0	105.7700	74.8700	1.4200	1.7700	0.1500			5.7400				4.4200	67.9	0	0	94.0000		78.0000	3.6900	3.5500	10.1000	189	1	1	0.1200	5.4400	53.8614	0	1.47425
41	0	female	1.68	0	0	2022-02-20 09:53:00	10	3	2	1	1	1	1	1	0	1	0	-	-	0	76.5800	17.5600	3.6900	5.6400	8.9700			7.3600				4.4200	42.5	0	0	42.5000		108.0000	2.9700	4.0800	11.2800	247	1	1	0.1200	7.2500	64.273	0	2.44108
42	1	male	2.06	0	0	2022-02-19 10:08:00	7	4	2	1	1	1	1	1	0	1	0	-	1+	1	86.3900	44.9600	1.4800	1.7100	2.1300			3.6900				3.2700	86.8	0	1	34.9000		126.0000	1.2600	4.5100	24.9300	378	0	0	0.0200	23.1100	92.6996	2	18.3413
43	1	male	0.68	1	0	2022-02-14 11:22:00	5	6	0	0	1	1	1	1	1	0	1	-	-	0	26.8700	3.4800	1.1100	1.8300	0.5000			1.2900				5.5700	46.1	0	0	8.4200		100.0000	10.8100	3.9300	21.1400	891	0	0	2.0500	6.4700	30.6055	0	0.59852
44	0	female	4.91	0	0	2022-02-12 10:08:00	9	5	0	0	1	1	1	1	0	1	1	-	3+	1	778.9000	105.5100	1.4200	1.8900	0.0800			2.1600				8.3600	191	1	1	170.0000		106.0000	0.4600	3.7400	19.4900	168	1	1	0.6300	18.1000	92.8681	2	39.3478
45	1	male	2.94	0	0	2022-02-09 09:12:00	4	5	0	0	1	0	1	1	1	1	0	-	-	0	98.2700	4.4700	1.3500	1.5400	0.1700			1.7300				4.2200	83.9	0	1	32.2000		84.0000	3.3500	3.3400	9.1400	681	0	0	0.2100	4.8200	52.7352	0	1.43881
46	1	male	1.87	0	0	2022-02-05 10:12:00	6	6	0	0	1	1	1	1	0	1	1	-	-	0	193.5800	19.6900	1.4200	1.8300	0.1700			23.4600				4.9400	45.5	0	0	9.4800		95.0000	1.0600	3.3100	4.4800	257	1	1	形态未见明显异常	2.8700	64.0625	0	2.70755
47	0	female	1.92	0	0	2022-02-03 11:03:00	6	4	2	1	1	1	1	1	1	0	0	+-	-	0	53.0400	5.4200	3.3200	3.5300	6.8700			6.2100				5.5700	13.1	0	0	<0.78		108.0000	2.1300	4.0500	20.7800	971	0	0	0.0500	18.0300	86.7661	2	8.46479
48	1	male	1.95	0	0	2022-01-20 09:10:00	7	5	0	0	1	1	0	1	1	1	0	-	-	0	230.9300	34.1400	4.0700	3.4900	13.2700			2.9800				3.2700	112	1	1	38.3000		124.0000	2.1500	4.6900	14.8800	476	0	0	形态未见明显异常	11.4900	77.2177	0	5.34419
49	1	male	0.32	1	1	2022-01-11 10:30:00	7	3	2	1	1	1	1	1	0	1	0	-	-	0	512.7800	61.4300	7.4300	3.6400	1.5800			9.6000				5.4000	119	1	1	26.2000		97.0000	4.4700	3.6700	17.2300	450	0	0	0.6000	11.5600	67.0923	0	2.58613
[truncated: 45 more columns]
