# Supplementary material for: Combination of S100A12/TLR2 signaling molecules and clinical indicators in a new predictive model for IVIG-resistant Kawasaki disease
Source: Sci Rep. 2024 Mar 27;14:7261. doi: 10.1038/s41598-024-57897-z (PMC10973373; doi:10.1038/s41598-024-57897-z)
Supplement: Supplementary file 2 — Supplementary Information 2. [file 41598_2024_57897_MOESM2_ESM.xlsx]

## Sheet: 2023
baseline information		病案首页基本信息	病案首页基本信息			病案首页基本信息	病案首页基本信息											Urinalysis	实验室检查_尿（沉渣）分析检查		cytokine	实验室检查_细胞因子检测	实验室检查_细胞因子检测	实验室检查_细胞因子检测	实验室检查_细胞因子检测	实验室检查_细胞因子检测	实验室检查_细胞因子检测	实验室检查_细胞因子检测	实验室检查_细胞因子检测	实验室检查_细胞因子检测	实验室检查_细胞因子检测	实验室检查_细胞因子检测	CRP			CRP	Blood routine	实验室检查_血常规	实验室检查_血常规	实验室检查_血常规	实验室检查_血常规			实验室检查_血常规	实验室检查_血常规				immunoglobulin
name		gender	age（year）	Kobayashivalue1	Egami value2	date of discharge	Hospitalization days	Fever days before IVIG treatment	Kobayashi value 1	Egami value2	fever	rash	conjunctivitis	Lip/tongue	lymphadenitis	the four limbs	Coronary artery damage	BLO	leukocyte		IL-6	IL-10	IL-2	IL-4	IL-17A	IFN-α	IL-8	IFN-γ	IL-1β	IL-5	IL-12p70	TNF-a	CRP	Kobayashi value1	Egami value2	CRP	HGB	L#	RBC	WBC	PLT	Kobayashi value 1	Egami value 2	EOS	NEU	N%	Kobayash value 1	NLR	IgE
1	0	female	0.93	1	0	2022-12-23 11:15:00	4	4	2	1	1	1	0	1	1	1	0	-	-	0	28.2700	10.8600	3.9300	4.2000	5.61	6.3300	32.43	5.4900				4.9500	52	0	0	5.7400	78.0000	6.2600	3.0600	8.4300	1050	0	0	0.3200	1.5800	18.7426	0	0.252396	26.8000
2	1	male	5.3	0	0	2022-12-12 10:54:00	8	6	0	0	1	1	1	1	0	1	0	-	-	0	26.41	4.9500	4.67	3.82	3.78	2.4800	42.78	3.8000				6.0000	21.8	0	0	37.0000	124.0000	1.9800	4.5500	17.5600	347	0	0	0.0800	13.6000	77.4487	0	6.86869	1130.0000
3	1	male	3.81	0	0	2022-12-07 09:49:00	5	5	0	0	1	0	1	1	1	1	1	-	-	0	25.7600	8.2800	3.6200	3.4800	3.8400	11.6600	22.3000	2.9100	4.3600	4.9100	4.6600	5.7600	160	1	1	39.8000	112.0000	1.7100	3.8700	8.8300	375	0	0	0.3900	5.9600	67.4972	0	3.48538	14.2000
4	1	male	4.55	0	0	2022-12-06 10:10:00	4	5	0	0	1	1	1	0	1	1	0	-	-	0	26.7100	6.3400	3.2000	2.9400	4.1500	5.8900	9.9400	2.7800	3.3900	3.8000	5.2400	5.4100	37.6	0	0	14.2000	104.0000	2.1500	3.6900	7.5400	401	0	0	0.1500	4.6300	61.4058	0	2.15349	11.6000
5	0	female	4.9	0	0	2022-12-05 11:28:00	4	4	2	1	1	1	1	1	1	0	0	-	-	0	20.5500	11.6600	3.1600	2.9400	3.0600	4.4100	7.5500	2.3900	3.1700	7.1400	2.8300	3.1800	23.9	0	0	2.2200	107.0000	1.6900	4.0000	6.1800	158	1	1	0.3400	3.5500	57.4434	0	2.10059	82.2000
6	0	female	0.94	1	0	2022-12-02 10:04:00	4	3	2	1	1	1	1	1	0	1	0	-	-	0	190.5200	19.9600	3.7600	3.7800	5.8000	4.2200	27.1900	4.2500	3.8400	4.8900	15.5500	10.0400	40.6	0	0	19.8000	98.0000	3.6200	3.3700	6.3200	381	0	0	0.4000	1.8400	29.1139	0	0.508287	56.5000
7	1	male	1.34	0	0	2022-12-02 09:49:00	5	7	0	0	1	0	1	1	1	0	0	-	-	0	25.7400	6.2700	2.6200	2.9500	3.5500	7.35	24.66	2.5300				3.0400	119	1	1	47.0000	117.0000	3.8000	4.4500	13.2900	339	0	0	1.1400	7.1900	54.1008	0	1.89211	25.6000
8	1	male	4.46	0	0	2022-11-22 10:39:00	5	5	0	0	1	1	1	1	1	0	0	2+	10-15	1	110.9500	49.6700	8.8600	8.1500	3.9900	15.5300	75.0500	4.7900	12.7300	3.4200	3.0000	7.3900	118	1	1	38.1000	114.0000	0.9500	4.3200	10.2600	323	0	0	0.0400	9.0200	87.9142	2	9.49474	49.9000
9	0	female	5.91	0	0	2022-11-22 09:42:00	5	6	0	0	1	1	1	1	1	0	0	+-	-	0	761.0100	28.4500	5.8100	3.3000	6.3900	6.3900	59.8700	9.4400	3.9100	3.3400	3.7300	4.0100	110	1	1	34.7000	121.0000	2.5100	4.3100	6.1000	503	0	0	0.1200	2.9900	49.0164	0	1.19124	165.0000
10	1	male	4.48	0	0	2022-11-20 10:37:00	4	5	0	0	1	1	1	1	0	1	0	-	-	0	23.7700	6.5300	3.6200	3.6000	4.1500	4.3400	302.0700	2.9100	4.9600	3.6100	4.1000	4.9500	118	1	1	48.7000	112.0000	2.6100	4.2000	11.3600	362	0	0	0.3100	8.2800	72.8873	0	3.17241	33.2000
11	0	female	3.83	0	0	2022-11-14 11:14:00	3	4	2	1	1	1	0	1	1	1	0	-	-	0	21.6900	6.9900	2.7800	2.9400	3.2200	8.2900	1204.2500	2.9700	3.4600	2.8400	3.3600	4.1200	41.6	0	0	10.6000	116.0000	3.4200	4.2800	10.4700	429	0	0	0.4200	5.9400	56.7335	0	1.73684	136.0000
12	1	male	0.62	1	0	2022-11-08 09:53:00	7	5	0	0	1	1	1	1	0	1	1	-	-	0	133.5700	36.8200	3.9000	3.0600	4.3000	2.8400	280.5300	4.8400	2.9400	11.2400	2.5600	3.5300	97.6	0	1	47.0000	97.0000	3.4000	3.6000	9.1400	363	0	0	0.2100	5.0900	55.6893	0	1.49706	120.0000
13	1	male	1.27	0	0	2022-11-06 10:35:00	5	6	0	0	1	0	1	1	1	1	0	-	15-25	1	145.4500	12.8400	3.1100	2.7000	3.9900	2.9600	22.3000	4.7900	2.9400	6.0900	3.6400	3.0600	57.7	0	0	32.5000	123.0000	2.7800	4.5800	18.3100	382	0	0	0.2100	14.4900	79.1371	0	5.21223	38.7000
14	0	female	6.12	0	0	2022-11-06 10:23:00	4	7	0	0	1	0	1	1	0	1	0	-	-	0	42.2500	6.9000	3.4400	3.5400	3.3700	3.0200	14.3100	2.9100	3.9100	2.7300	2.9200	4.1200	25.9	0	0	6.8100	106.0000	3.4300	3.9100	15.2000	363	0	0	0.1200	10.0600	66.1842	0	2.93294	220.0000
15	1	male	8.38	0	0	2022-10-28 10:25:00	6	10	0	0	1	1	1	0	1	1	0	-	-	0	356.5500	12.5700	3.8100	3.8400	4.6000	6.5700	3454.4700	2.8400	5.6300	3.5800	5.8200	5.4100	102	1	1	66.7100	101.0000	1.1900	3.7100	2.3000	324	0	0	0.1200	0.8300	36.087	0	0.697479	139.0000
16	1	male	4.95	0	0	2022-10-27 10:57:00	4	3	2	1	1	1	0	1	1	1	0	-	-	0	130.6500	13.3000	4.0000	3.7200	4.3000	4.1600	5000	3.2700	4.8800	3.7000	4.5700	5.4100	36.1	0	0	23.3500	100.0000	6.0700	3.7900	10.3400	521	0	0	0.6400	3.0600	29.5938	0	0.504119	45.6000
17	1	male	5.37	0	0	2022-10-25 11:12:00	4	5	0	0	1	1	1	1	0	1	1	-	-	0	333.5600	33.4400	3.8100	4.0800	5.3600	5.0200	5000	3.5700	6.9800	3.8200	4.0100	4.7100	27.38	0	0	42.3000	111.0000	3.5200	4.4400	9.2600	811	0	0	0.1900	4.9900	53.8877	0	1.41761	408.0000
18	1	male	3.48	0	0	2022-10-24 10:00:00	6	5	0	0	1	1	1	1	0	1	1	-	-	0	66.4300	33.6200	3.4400	3.3000	3.9900	3.4400	650.6300	4.3600	3.3900	3.4900	3.9100	5.5300	49.01	0	0	24.1400	125.0000	4.6400	4.8000	10.8500	363	0	0	0.7200	4.8800	44.977	0	1.05172	89.5000
19	0	female	1.22	0	0	2022-10-16 10:43:00	3	4	2	1	1	1	1	1	0	1	0	-	-	0	29.2500	10.3000	3.7600	4.0800	4.3000	5.0200	3114.0400	2.7800	5.7100	4.7000	5.2400	6.6900	22	0	0	4.6600	106.0000	4.1600	3.9100	7.5900	494	0	0	0.5200	1.9900	26.2187	0	0.478365	64.8000
20	0	female	1.47	0	0	2022-10-13 09:40:00	7	4	2	1	1	0	1	1	1	1	0	-	-	0	138.8800	29.1600	3.2600	1.8600	5.62	4.9200	152.79	395.5400				3.3000	89.3	0	1	35.8000	112.0000	4.0100	4.1100	8.2100	210	1	1	0.0800	2.4900	30.3289	0	0.620948	49.5000
21	1	male	3.92	0	0	2022-10-12 10:38:00	6	4	2	1	1	1	1	0	1	0	0	-	-	0	195.3100	10.9400	3.2000	3.3000	4.4500	4.1000	139.7900	3.5100	3.4600	2.8200	2.3900	4.0100	169	1	1	53.4000	98.0000	1.4800	3.8000	18.5000	413	0	0	0.0600	16.4000	88.6486	2	11.0811	29.2000
22	0	female	3.13	0	0	2022-10-11 09:36:00	6	5	0	0	1	1	1	1	0	1	0	-	-	0	21.0600	6.0600	3.3000	3.4200	5.9500	4.9600	18.2900	3.4500	3.6900	3.3900	8.4600	8.3100	26.3	0	0	9.4400	110.0000	3.0300	4.0600	7.7400	410	0	0	0.0600	4.2900	55.4264	0	1.41584	31.6000
23	0	female	5.22	0	0	2022-10-09 10:37:00	4	3	2	1	1	1	1	1	1	0	0	-	1+	1	50.0200	5.0400	3.1600	3.4200	3.9900	3.7400	11.6500	2.3900	3.6100	2.7500	4.1900	5.1800	42.5	0	0	6.7400	106.0000	3.1500	4.0100	5.1700	342	0	0	0.1100	1.5400	29.7872	0	0.488889	101.0000
24	0	female	7.55	0	0	2022-10-08 11:39:00	5	5	0	0	1	1	1	1	0	1	0	-	1+	1	138.0900	40.2100	6.8700	4.0200	4.9100	5.5700	5000	3.8000	6.5300	10.9300	4.3800	6.2300	191.87	1	1	163.0000	109.0000	0.3700	3.6400	6.6700	147	1	1	0.2400	5.4400	81.5592	2	14.7027	45.3000
25	0	female	1.93	0	0	2022-10-04 09:06:00	3	4	2	1	1	1	1	0	1	1	0	-	-	0	25.2300	4.2900	3.3000	3.4800	4.1500	4.0400	5000	2.5200	6.7600	2.9400	3.5500	3.7700	18.3	0	0	6.9500	98.0000	3.8800	3.7200	11.7800	700	0	0	0.0300	7.2500	61.545	0	1.86856	12.3000
26	0	female	0.82	1	0	2022-10-02 09:58:00	8	5	0	0	1	1	1	1	0	1	0	-	-	0	366.6100	17.8500	4.3500	2.4200	7.9800	3.9200	893.4300	9.0500				9.1300	33.7	0	0	2.0200	103.0000	25.5400	3.8800	33.1600	626	0	0	0.4600	6.2700	18.9083	0	0.245497	313.0000
27	0	female	5.75	0	0	2022-10-01 09:22:00	3	6	0	0	1	0	1	1	1	1	0	-	0-1	1	42.0300	12.8400	3.0600	3.2400	4.1500	3.7400	1369.8800	2.6500	4.8800	6.3500	2.3900	3.3000	16.5	0	0	7.0500	117.0000	1.2500	4.2500	19.5500	298	1	1	0.9200	16.6200	85.0128	2	13.296	7.7900
28	1	male	0.65	1	0	2022-10-01 09:09:00	4	8	0	0	1	1	1	1	1	0	0	-	-	0	110.8300	38.3400	4.3700	3.9000	4.4500	7.1400	694.1600	4.2500	6.4600	5.6200	5.6300	7.2700	141	1	1	51.1000	105.0000	3.1200	3.9100	10.3400	308	0	0	0.2300	6.5600	63.4429	0	2.10256	6.7700
29	1	male	1.01	0	0	2022-10-01 09:04:00	5	9	0	0	1	1	1	1	1	0	0	-	-	0	86.3800	59.3300	4.8800	3.3000	5.0600	4.9000	2624.6700	3.9700	5.2600	4.7900	4.2900	5.8800	41.8	0	0	13.3000	106.0000	4.8400	3.8800	7.4200	401	0	0	0.1300	1.8200	24.5283	0	0.376033	74.9000
30	1	male	1.22	0	0	2022-09-30 09:03:00	4	5	0	0	1	1	1	1	0	1	0	-	1+	1	89.5500	18.7900	4.9700	4.6200	4.4500	6.3900	5000	3.3300	8.9400	3.6100	4.2900	8.7700	41.6	0	0	22.6000	114.0000	3.0700	3.8700	10.3700	396	0	0	0.4200	6.2400	60.1736	0	2.03257	29.9000
31	0	female	3.21	0	0	2022-09-28 12:15:00	5	4	2	1	1	1	1	1	0	1	0	-	6-8	1	73.3300	14.2900	4.1800	4.3200	3.2200	27.7900	3532.9200	3.5700	8.3400	8.6100	4.6600	10.1500	51	0	0	43.3000	108.0000	0.9200	3.9900	11.6600	286	1	1	0.1300	10.3500	88.765	2	11.25	17.6000
32	1	male	2.86	0	0	2022-09-25 10:58:00	6	4	2	1	1	1	1	1	1	0	0	-	-	0	103.4100	24.4300	3.2000	3.0000	3.8400	3.9200	23.0500	3.6800	3.1700	6.5000	2.3900	3.5300	78.2	0	0	35.3000	83.0000	3.1000	4.7900	11.4300	357	0	0	0.9700	6.7900	59.4051	0	2.19032	677.0000
33	1	male	4.52	0	0	2022-09-25 09:41:00	8	5	0	0	1	1	1	0	1	0	0	-	1+	1	105.9200	21.8400	4.1800	4.2600	6.1000	9.7700	5000	7.4800	9.6900	5.0000	10.1400	12.6700	138	1	1	85.9000	105.0000	2.5500	3.9900	6.5600	292	1	1	0.0500	3.3500	51.0671	0	1.31373	17.9000
34	1	male	10.95	0	0	2022-09-24 09:21:00	5	5	0	0	1	0	1	1	1	0	0	-	-	0	276.8000	5.1300	2.9200	2.7600	2.5900	3.1400	2163.4200	2.2600	3.3200	2.7700	2.3100	3.4200	90.5	0	1	41.6500	122.0000	2.1500	4.5100	8.9300	307	0	0	0.0300	6.5000	72.7884	0	3.02326	239.0000
35	0	female	11.59	0	0	2022-09-20 10:54:00	7	7	0	0	1	1	1	1	0	1	0	+-	-	0	82.0500	3.6300	2.5500	2.8800	3.0600	2.2500	5000	2.5200	3.6900	2.3700	2.5600	3.3000	34.8	0	0	12.3000	116.0000	1.1700	4.0400	11.1300	341	0	0	0.0100	9.0400	81.2219	2	7.7265	154.0000
36	1	male	4.3	0	0	2022-09-19 10:35:00	7	5	0	0	1	1	1	1	1	1	0	-	-	0	31.8200	18.0700	3.3400	4.1400	5.3600	5.7600	3028.1800	4.6300	4.8100	31.5900	12.9700	13.5800	68.4	0	0	22.1000	109.0000	3.1300	4.0200	8.8000	268	1	1	0.4000	5.1100	58.0682	0	1.63259	54.7000
37	1	male	2.8	0	0	2022-09-17 09:41:00	7	4	2	1	1	1	0	1	1	0	0	-	-	0	19.4200	4.0000	3.0600	3.4200	2.5900	40.5700	30.5200	2.3900	10.4500	9.0100	6.6200	16.5300	35.3	0	0	29.0000	125.0000	4.4800	4.5300	6.8500	308	0	0	0.1300	1.9500	28.4672	0	0.435268	2
38	1	male	6.29	0	0	2022-09-13 09:37:00	6	6	0	0	1	1	1	1	1	1	0	-	-	0	79.8000	6.8800	1.8600	1.8000	2.8300	33.0200	893.4300	1.1500	25.0400	4.3900	4.1600	18.3700	33.7	0	0	5.9100	130.0000	1.5900	4.6100	13.8200	245	1	1	0.1000	11.9700	86.6136	2	7.5283	247.0000
39	1	male	3.76	0	0	2022-09-11 10:25:00	4	5	0	0	1	1	1	1	0	1	1	-	-	0	74.2400	6.6100	1.2200	1.4000	1.7200	1.5100	2857.7000	1.0300	3.7400	1.4200	3.6600	4.6900	50.6	0	0	13.0000	107.0000	2.3400	4.0700	8.6600	373	0	0	0.3400	5.0700	58.545	0	2.16667	66.7000
40	1	male	12.52	0	0	2022-09-10 09:10:00	5	5	0	0	1	1	1	1	1	0	1	1+	-	0	19.5200	6.8100	3.1100	2.5100	4.1500	3.3200	229.6500	4.1400	3.4600	2.2700	2.5600	3.4200	40.1	0	0	12.5000	135.0000	1.9900	4.5100	3.7900	246	1	1	0.0500	1.4400	37.9947	0	0.723618	540.0000
41	1	male	4.81	0	0	2022-09-08 09:23:00	4	4	2	1	1	1	1	0	1	0	0	-	-	0	19.4200	7.2700	3.0600	2.8200	3.5300	3.4400	5000	2.7800	3.6900	2.7700	3.2700	3.6500	32.6	0	0	9.7300	104.0000	2.8600	3.8300	9.6600	467	0	0	0.0600	6.2300	64.4928	0	2.17832	41.8000
42	1	male	3.16	0	0	2022-09-04 11:04:00	4	3	2	1	1	0	1	1	1	1	0	-	-	0	135.2800	18.3400	4.4600	4.5600	3.2200	29.4300	1333.4600	2.9100	7.7300	8.1300	5.7300	10.2700	73.2	0	0	30.7000	103.0000	3.2100	4.0500	16.0300	299	1	1	0.7700	10.5800	66.0012	0	3.29595	1060.0000
43	1	male	1.43	0	0	2022-09-01 11:19:00	5	7	0	0	1	0	1	1	1	1	0	-	-	0	39.7300	6.2500	2.8700	2.4500	2.7500	3.5000	24.2400	2.3300	2.7900	4.8600	3.3600	3.6500	52.8	0	0	24.1400	113.0000	5.2500	4.2500	17.0400	381	0	0	1.2600	8.4800	49.7653	0	1.61524	131.0000
44	1	male	3.19	0	0	2022-08-27 11:52:00	4	5	0	0	1	1	1	1	0	1	1	-	-	0	43.0300	10.0200	3.7600	3.9600	4.7500	4.9600	2441.2000	3.0300	5.7100	3.8700	3.5500	3.8900	31.6	0	0	26.0000	102.0000	2.6100	3.6500	5.1600	405	0	0	0.1500	2.0800	40.3101	0	0.796935	279.0000
45	0	female	2.6	0	0	2022-08-27 10:05:00	4	6	0	0	1	1	1	1	0	0	0	-	-	0	255.2600	16.0000	3.3000	2.8800	3.0600	3.5000	276.8100	3.5100	2.7200	8.5800	3.0900	3.1800	91.4	0	1	35.0000	92.0000	1.4000	3.3300	11.6800	338	0	0	0.3200	9.7300	83.3048	2	6.95	184.0000
46	1	male	0.63	1	0	2022-08-26 09:13:00	3	5	0	0	1	1	1	1	1	0	0	-	-	0	41.9200	32.0100	13.6300	11.2700	3.5300	30.2100	23.9100	2.7200	22.8900	12.6500	28.7500	34.7400	48.1	0	0	10.9000	111.0000	7.1000	4.5400	15.0400	385	0	0	1.2600	5.4600	36.3032	0	0.769014	19.6000
47	1	male	0.4	1	1	2022-08-25 11:25:00	3	4	2	1	1	1	1	1	0	1	0	-	-	0	86.1400	24.9700	4.1400	3.8400	5.3600	4.1600	2233.5000	3.5700	4.6600	3.5800	3.9100	4.3600	119	1	1	22.3000	96.0000	5.6600	3.9100	21.0500	485	0	0	0.1500	14.3000	67.9335	0	2.5265	11.8000
48	1	male	2.62	0	0	2022-08-22 09:23:00	4	5	0	0	1	1	0	1	1	1	0	-	-	0	54.3900	14.7400	3.0600	2.7600	2.9100	3.6200	1882.6200	2.3300	4.1300	3.0600	2.6500	2.9400	43.1	0	0	16.7000	106.0000	3.3100	4.0000	11.2400	300	1	1	0.2500	6.8600	61.032	0	2.07251	472.0000
49	0	female	6.47	0	0	2022-08-18 09:58:00	5	6	0	0	1	1	1	0	1	1	0	-	-	0	72.4100	21.3900	4.0400	4.7900	5.5100	4.5300	5000	4.4100	4.7300	2.8700	9.5100	13.9200	80.8	0	1	27.8000	123.0000	1.0100	4.4900	12.0500	280	1	1	0.0100	10.5900	87.8838	2	10.4851	56.3000
50	1	male	2.52	0	0	2022-08-14 11:46:00	3	7	0	0	1	0	1	1	0	1	0	-	-	0	8.5700	4.6600	3.3900	3.4800	3.5300	4.2200	53.9700	2.5900	4.5100	4.1000	3.3600	4.5900	18.3	0	0	4.0900	100.0000	3.0100	3.6600	7.8500	395	0	0	0.8500	3.4900	44.4586	0	1.15947	173.0000
51	1	male	9.2	0	0	2022-08-14 10:51:00	4	10	0	0	1	1	1	1	1	0	1	-	-	0	34.7300	21.4800	2.5500	2.6300	2.4300	2.3700	69.6200	2.3900	2.4200	4.4800	1.6300	2.2200	65.5	0	0	12.5000	121.0000	0.6100	4.2400	13.9800	257	1	1	2.8400	9.6700	69.1702	0	15.8525	6.9100
52	1	male	12.45	0	0	2022-08-14 09:00:00	6	3	2	1	1	1	1	1	0	1	0	-	0-1	1	84.9700	7.4500	3.7200	3.3000	3.0600	3.2600	644.9400	2.7200	3.5400	2.9200	2.8300	4.0100	29.3	0	0	144.0500	124.0000	1.3500	4.3700	26.6200	398	0	0	0.0300	24.3200	91.3599	2	18.0148	190.0000
53	0	female	4.76	0	0	2022-08-08 09:17:00	4	5	0	0	1	1	1	1	0	1	0	-	-	0	15.5500	3.7200	2.8300	3.1200	2.9100	3.6800	51.1100	2.2600	3.0900	2.5300	2.9200	3.6500	45.3	0	0	11.1200	104.0000	3.4000	3.8500	11.3300	493	0	0	0.4600	6.7600	59.6646	0	1.98824	84.0000
54	1	male	4.63	0	0	2022-08-08 09:08:00	5	5	0	0	1	1	1	1	1	0	0	-	-	0	14.5500	17.7100	3.4400	3.3000	3.0600	3.6200	264.8600	3.8000	4.1300	3.3400	3.8200	4.5900	17.9	0	0	4.2600	121.0000	1.7500	4.3800	4.0400	100	1	1	0.1600	1.8000	44.5545	0	1.02857	2350.0000
55	1	male	3.16	0	0	2022-08-08 09:06:00	4	4	2	1	1	1	1	1	0	1	0	-	-	0	147.9100	11.2100	3.3000	2.8200	3.6800	3.5000	39.1500	2.9100	3.3200	2.7700	2.6500	3.7700	145	1	1	52.5000	106.0000	2.4900	4.0900	14.8400	184	1	1	0.1600	11.6200	78.3019	0	4.66667	303.0000
56	1	male	0.65	1	0	2022-08-08 09:02:00	6	4	2	1	1	1	0	1	1	1	0	-	-	0	155.3700	5.0700	1.3700	1.9400	2.2300	4.1600	273.2400	1.9700				2.2900	95.2	0	1	132.0000	86.0000	9.2800	3.3100	48.3100	167	1	1	1.5300	35.9800	74.4773	0	3.87716	134.27
57	1	male	2.51	0	0	2022-08-07 11:23:00	4	4	2	1	1	1	1	0	1	1	0	-	-	0	147.4200	10.7500	3.4800	3.6600	4.7500	4.2800	145.0300	3.9100	4.1300	6.0200	6.1200	6.5800	49.8	0	0	20.2000	116.0000	3.9600	4.4500	17.5100	445	0	0	0.5700	12.3800	70.7025	0	3.12626	540.0000
58	0	female	2.5	0	0	2022-08-06 09:43:00	6	5	0	0	1	0	1	1	1	1	0	-	-	0	215.4700	13.7500	3.7600	4.5600	4.9100	5.2000	1357.4200	4.6300	6.0000	3.1800	9.2900	10.7200	91.5	0	1	40.6000	124.0000	3.2000	4.7800	10.8200	545	0	0	0.0200	7.1000	65.6192	0	2.21875	116.0000
59	1	male	6.25	0	0	2022-08-03 09:16:00	6	3	2	1	1	1	1	1	0	1	0	+-	-	0	228.3700	7.0700	1.1500	1.9900	5.3100	4.1000	51.1100	12.4500				2.8700	45.5	0	0	36.8700	121.0000	1.0200	4.6600	7.7300	202	1	1	0.0000	5.8100	75.1617	0	5.69608	52.3000
60	1	male	4.21	0	0	2022-07-28 10:34:00	5	4	2	1	1	1	1	0	1	1	0	-	-	0	10.4000	3.5300	3.0200	2.8800	2.7500	3.3200	17.6700	2.6500	2.6500	2.4900	2.9200	3.0600	95.2	0	1	26.2100	106.0000	1.6300	4.0500	9.0300	531	0	0	0.3900	6.3700	70.5426	0	3.90798	79.22
61	0	female	7.2	0	0	2022-07-27 11:05:00	5	5	0	0	1	1	1	1	1	0	0	-	-	0	22.8300	4.9400	3.3400	2.8800	4.3000	3.0800	12.4300	2.5200	3.2400	2.7700	2.7400	3.4200	47.9	0	0	9.8400	120.0000	2.2600	4.3000	10.0400	443	0	0	0.2600	6.7700	67.4303	0	2.99558	41.1000
62	1	male	9.59	0	0	2022-07-27 09:57:00	7	6	0	0	1	1	1	1	0	1	1	+-	0-2	1	742.2000	28.6300	3.7600	3.5400	6.1000	5.4500	2062.3400	3.0300	5.7100	3.5800	3.8200	5.6500	93.4	0	1	166.0000	144.0000	1.2400	5.1400	13.6000	334	0	0	0.0100	12.0900	88.8971	2	9.75	2.21
63	0	female	1.91	0	0	2022-07-26 11:38:00	4	8	0	0	1	1	1	1	1	0	1	-	-	0	123.4800	15.0100	2.8700	2.7600	3.0600	4.1000	149.5000	2.4600	3.0200	3.6100	3.3600	4.7100	146	1	1	78.8000	108.0000	3.4000	4.0700	15.6500	311	0	0	0.2900	11.2400	71.8211	0	3.30588	413.0000
64	1	male	9.62	0	0	2022-07-26 10:46:00	5	9	0	0	1	1	1	0	1	1	0	-	-	0	64.2500	18.5200	3.8100	3.0600	5.3600	7.1400	3455.1300	4.7900	6.6800	7.0200	3.1800	5.1800	50.3	0	0	20.9000	108.0000	0.7700	3.8500	8.3400	321	0	0	0.1800	7.2100	86.4508	2	9.36364	74.6000
65	0	female	0.85	1	0	2022-07-25 09:08:00	3	5	0	0	1	1	1	1	1	0	0	-	-	0	16.7600	12.3000	9.7900	10.6500	5.3600	3.6800	19.9600	3.4500	2.8700	2.5600	27.5200	14.9400	75.7	0	0	23.3700	101.0000	6.9300	3.9400	11.7500	357	0	0	0.4400	3.6700	31.234	0	0.529582	101.0000
66	1	male	1.89	0	0	2022-07-23 09:35:00	5	4	2	1	1	0	1	1	1	1	0	-	-	0	22.7200	25.9100	1.5800	1.4300	2.2300	4.2800	2062.3400	2.6000				1.2500	117	1	1	17.5400	88.0000	0.9700	3.5200	4.2100	84	1	1	0.1100	2.8600	67.9335	0	2.94845	611.0000
67	1	male	3.22	0	0	2022-07-23 09:14:00	4	4	2	1	1	1	1	1	1	0	0	-	-	0	36.0300	7.3600	3.9500	4.1400	6.1000	9.6400	66.1900	3.7400	5.4100	3.2300	3.8200	7.7300	20.3	0	0	7.8100	113.0000	1.2400	4.4600	10.6100	333	0	0	0.1000	8.4600	79.7361	0	6.82258	109.0000
68	0	female	0.54	1	0	2022-07-21 11:22:00	4	5	0	0	1	1	1	1	0	1	0	-	1+	1	130.8900	30.3200	14.5100	17.6700	20.5500	44.4000	5000	19.4800	32.6100	12.8600	158.5700	104.8400	50.8	0	0	10.9000	112.0000	4.6900	4.0600	17.4200	516	0	0	0.2700	9.8200	56.372	0	2.09382	5.9100
69	1	male	6.56	0	0	2022-07-20 10:30:00	3	5	0	0	1	1	0	1	1	1	0	-	-	0	7.1400	4.3800	3.8100	3.6000	3.8400	15.7300	4345.3400	2.3900	4.8100	3.0600	3.3600	3.7700	48	0	0	11.4000	113.0000	5.3400	4.1400	10.4400	570	0	0	0.1200	3.9400	37.7395	0	0.737828	10.2000
70	0	female	5.59	0	0	2022-07-20 09:18:00	4	7	0	0	1	1	1	0	1	1	0	-	-	0	21.4800	16.7200	3.4800	3.7200	5.0600	4.1000	42.5100	3.1500	4.3600	5.7600	7.8400	7.0400	48.3	0	0	13.6000	118.0000	1.5100	4.3200	18.0300	433	0	0	1.2800	14.7800	81.9745	2	9.78808	300.0000
71	1	male	9.3	0	0	2022-07-19 09:12:00	6	5	0	0	1	1	1	1	1	0	0	-	-	0	12.8200	2.8100	0.9300	0.9300	0.9500	7.1400	264.8600	0.7200				1.0200	50.8	0	0	40.1000	132.0000	1.4800	5.3100	19.7700	341	0	0	0.0200	17.9300	90.693	2	12.1149	2590.0000
72	1	male	5.96	0	0	2022-07-18 11:46:00	5	4	2	1	1	0	1	1	1	1	0	-	-	0	36.5700	15.8200	2.8300	2.4500	2.5900	2.7800	12.7200	2.2600	2.7900	2.1500	3.6400	4.2400	22	0	0	12.1000	121.0000	2.6100	4.4400	12.6900	312	0	0	0.2700	9.1300	71.9464	0	3.49808	47.9000
73	1	male	1.78	0	0	2022-07-18 09:55:00	3	6	0	0	1	1	1	1	1	0	0	-	-	0	52.7000	7.9100	12.4700	10.6500	3.3700	24.3400	38.1100	2.5200	25.2700	2.6300	3.1800	31.3500	158	1	1	28.8400	112.0000	2.5100	4.1700	9.6500	277	1	1	0.1100	6.7000	69.4301	0	2.66932	130.0000
74	0	female	8.26	0	0	2022-07-18 09:39:00	6	5	0	0	1	1	1	0	1	1	0	-	-	0	46.5400	2.0900	1.0000	0.5400	0.8600	15.7300	25.1100	0.1800				0.5800	42.4	0	0	79.3000	107.0000	3.0000	3.6900	17.3800	396	0	0	0.0500	13.9600	80.3222	2	4.65333	31.6000
75	0	female	1.55	0	0	2022-07-17 11:19:00	5	5	0	0	1	1	1	1	0	1	1	-	1+	1	103.4600	47.9400	4.0700	4.2000	6.1000	4.1000	149.5000	25.4400				104.8400	67.2	0	0	13.3000	99.0000	3.4700	3.6300	13.6400	331	0	0	0.0500	9.8400	72.1408	0	2.83573	105.0000
76	1	male	2.25	0	0	2022-07-17 09:25:00	5	11	0	0	1	1	1	1	1	0	0	-	-	0	29.8100	1.7100	0.9300	0.5400	0.8100	15.7300	149.5000	1.1200				1.7200	69.4	0	0	13.5700	100.0000	4.3900	3.8400	10.0100	466	0	0	0.0900	5.1700	51.6484	0	1.17768	66.9000
77	0	female	2.35	0	0	2022-07-14 09:46:00	4	8	0	0	1	1	1	1	0	1	0	-	-	0	107.7100	10.2100	2.9200	2.7000	2.2700	2.3100	5000	3.5700	5.3300	2.0800	3.0000	6.6900	26.6	0	0	17.2100	111.0000	4.6100	4.3600	11.5200	479	0	0	0.0700	6.0500	52.5174	0	1.31236	63.6000
78	1	male	4.53	0	0	2022-07-12 10:52:00	6	5	0	0	1	1	1	1	1	0	0	-	-	0	70.7100	7.1900	3.9300	4.8500	6.1000	8.8100	4.1000	9.8600				31.3500	52.6	0	0	14.3100	109.0000	2.2400	4.1700	15.0800	285	1	1	0.2000	11.4500	75.9284	0	5.11161	54.6
79	1	male	0.68	1	0	2022-07-11 09:19:00	5	6	0	0	1	1	1	1	1	1	0	-	-	0	1686.0900	21.9200	4.3100	3.9800	7.8800	7.0400	38.1100	9.2800				14.9400	37	0	0	15.5000	109.0000	7.7400	4.4900	21.1700	529	0	0	0.4700	10.4700	49.4568	0	1.35271	29.5000
80	1	male	5.72	0	0	2022-07-07 09:49:00	6	6	0	0	1	0	1	1	1	1	0	-	-	0	44.0200	5.5100	3.6700	3.3600	5.2100	4.1000	5000	3.6300	6.6800	2.2500	4.5700	6.4600	35.8	0	0	5.9000	115.0000	2.0300	4.1300	9.1100	325	0	0	0.6200	5.8700	64.4347	0	2.89163	49.3000
81	0	female	2.01	0	0	2022-07-07 09:48:00	5	8	0	0	1	1	1	1	1	0	0	-	0-2	1	101.9800	10.6600	3.1600	3.4200	4.7500	3.9800	19.2300	2.9100	4.1300	3.4200	4.3800	3.7700	86	0	1	22.4000	106.0000	3.6000	4.4000	15.6000	256	1	1	0.7200	10.6000	67.9487	0	2.94444	34.9000
82	1	male	1.64	0	0	2022-07-06 09:47:00	5	9	0	0	1	1	1	1	1	0	0	-	-	0	33.7600	12.5700	6.4100	4.9700	8.4200	5.8900	5000	5.2500	11.9700	4.7000	7.6300	9.8100	33.6	0	0	9.6800	117.0000	2.4900	4.5500	9.5400	295	1	1	1.1200	5.2500	55.0314	0	2.10843	252.0000
83	0	female	4.13	0	0	2022-07-06 09:47:00	5	5	0	0	1	1	0	1	1	1	1	-	-	0	58.6800	7.8200	3.9500	4.5000	6.6900	5.2700	2449.1100	4.3000	9.3200	3.0300	4.7600	6.4600	64	0	0	21.9000	102.0000	2.3700	3.8400	10.5700	328	0	0	0.1700	6.8500	64.8061	0	2.8903	103.0000
84	1	male	2.17	0	0	2022-07-06 09:46:00	5	4	2	1	1	1	1	1	0	1	0	-	-	0	25.7600	12.5700	5.7600	7.9800	10.9500	27.5100	25.1100	7.3900	7.5100	4.7200	42.0600	44.4700	40.8	0	0	4.7000	117.0000	0.9400	4.4400	7.6000	365	0	0	0.4000	5.3900	70.9211	0	5.73404	21.5000
85	1	male	0.66	1	0	2022-07-06 09:13:00	4	4	2	1	1	1	1	1	0	1	0	1+	2+	1	32.8900	80.6700	4.6900	3.9600	6.2500	5.7000	13.6100	4.1400	6.0000	12.4800	3.6400	7.9700	31.4	0	0	14.4000	106.0000	4.6100	3.9500	10.2500	295	1	1	0.4300	4.7400	46.2439	0	1.0282	10.0000
86	1	male	3.38	0	0	2022-07-03 09:39:00	4	5	0	0	1	1	1	1	1	0	0	-	-	0	112.7400	15.1200	3.0600	1.3300	5.4500	7.1400	264.8600	2.5100				1.4900	62.6	0	0	42.9000	109.0000	1.8100	4.1100	7.0700	304	0	0	0.2200	4.3100	60.9618	0	2.38122	14.1000
87	0	female	0.64	1	0	2022-07-02 11:21:00	4	5	0	0	1	0	1	1	1	0	0	-	-	0	125.3000	146.7100	2.3600	3.6000	6.1000	3.6800	33.8900	6.5900	3.3200	2.6500	29.7400	18.1200	96.7	0	1	28.9000	102.0000	4.2600	3.6800	8.1600	133	1	1	0.1300	2.9300	35.9069	0	0.687793	28.1000
88	1	male	6.36	0	0	2022-07-02 09:29:00	4	7	0	0	1	1	1	1	1	0	0	1+	-	0	11.2800	21.7500	2.5000	3.3600	2.9100	6.3200	152.6600	8.4700	2.7900	3.1800	4.0100	4.4800	45.2	0	0	16.3000	120.0000	1.0400	4.2500	3.6900	203	1	1	0.4600	2.0900	56.6396	0	2.00962	73.6000
89	1	male	5.74	0	0	2022-07-02 09:14:00	5	5	0	0	1	1	1	0	1	1	0	-	-	0	24.6000	5.0400	2.6400	2.4500	3.5300	3.2000	12.0400	2.8400	2.7200	2.6100	3.0000	3.8900	95.4	0	1	43.4000	113.0000	1.7900	4.0400	12.7200	288	1	1	0.0200	10.6400	83.6478	2	5.94413	19.8000
90	1	male	0.68	1	0	2022-06-30 10:46:00	4	4	2	1	1	0	1	1	0	1	1	-	-	0	15.9200	4.7200	3.4400	2.4700	7.8800	8.8100	35.72	2.0600				2.6200	73.7	0	0	14.0000	96.0000	1.6400	3.7400	12.3800	470	0	0	0.7000	9.5200	76.8982	0	5.80488	54.33
91	0	female	7.42	0	0	2022-06-29 10:54:00	5	6	0	0	1	1	1	1	0	1	0	-	-	0	38.7500	18.5200	4.5100	9.6900	13.9400	10.0900	103.6000	8.9600	5.3300	14.2500	55.7800	40.8500	31	0	0	16.3000	123.0000	1.4400	4.3500	13.5600	275	1	1	0.3200	11.4900	84.7345	2	7.97917	650.0000
92	0	female	4.77	0	0	2022-06-29 10:44:00	26	5	0	0	1	1	1	1	1	0	0	-	0-1	1	1870.5600	625.5500	6.8800	4.6200	32.9200	27.5100	89.32	20.1200				8.1800	119	1	1	179.0000	82.0000	0.9500	3.5300	21.6900	70	1	1	0.9500	19.4900	89.8571	2	20.5158	977.0000
93	0	female	1.79	0	0	2022-06-28 10:03:00	5	10	0	0	1	1	1	1	1	0	0	-	-	0	35.1600	39.4100	3.7600	3.9600	5.2100	3.8600	1521.8700	4.3000	4.5100	3.1500	7.2800	4.4800	97.4	0	1	30.8000	108.0000	2.9300	4.0700	17.5800	217	1	1	0.0100	13.7100	77.9863	0	4.67918	41.4000
94	1	male	3.34	0	0	2022-06-28 09:23:00	4	9	0	0	1	1	1	0	1	0	0	-	-	0	211.1400	32.9000	4.1400	4.5600	4.9100	12.5200	4842.8400	4.5700	7.0600	5.4500	5.1400	5.7600	69.6	0	0	33.4000	114.0000	2.3100	4.1400	14.6900	287	1	1	0.3600	10.9300	74.4044	0	4.7316	380.0000
95	1	male	6.53	0	0	2022-06-26 10:25:00	7	8	0	0	1	1	1	1	0	1	1	-	-	0	166.2500	16.7000	10.7500	11.5400		10.4700	1242.78	8.5100				9.0300	83.3	0	1	41.7000	111.0000	1.3600	4.0600	14.5000	231	1	1	0.1900	11.7100	80.7586	2	8.61029	373.25
96	0	female	8.84	0	0	2022-06-26 09:52:00	7	5	0	0	1	0	1	1	1	0	0	-	-	0	43.0500	7.6500	4.4600	4.1100	7.2700	6.3200	796.72	6.7900				5.3200	117	1	1	33.7000	125.0000	0.6000	4.5300	15.5200	234	1	1	0.0300	14.7600	95.1031	2	24.6	145.0000
97	0	female	6.18	0	0	2022-06-25 10:49:00	7	5	0	0	1	1	1	1	1	0	0	-	-	0	201.1200	14.3800	6.4600	6.6600	10.4000	8.2200	5000	6.9700	8.7900	5.5500	12.8600	12.7800	70.3	0	0	142.0000	106.0000	1.7900	4.1000	22.4500	359	0	0	1.0400	18.2800	81.4254	2	10.2123	105.2
98	1	male	7.16	0	0	2022-06-25 10:09:00	4	6	0	0	1	1	1	1	0	1	0	-	-	0	200.2400	15.6400	5.4800	4.8500	5.8000	9.1200	159.2500	4.7300	7.6600	4.8100	8.6700	9.5800	64.6	0	0	37.7000	107.0000	1.7300	3.7400	12.8200	311	0	0	0.0900	10.3200	80.4992	2	5.96532	1200.0000
99	0	female	3.18	0	0	2022-06-25 09:59:00	4	4	2	1	1	1	0	1	1	1	0	-	-	0	105.0800	42.5300	14.0000	14.6500	18.7700	22.8700	41.1200	17.8200	23.7300	8.0400	31.6100	38.0200	94	0	1	26.3000	105.0000	2.5100	4.1900	13.2600	394	0	0	0.1800	9.9300	74.8869	0	3.95618	235.0000
100	1	male	6.11	0	0	2022-06-24 09:39:00	4	4	2	1	1	1	1	0	1	0	0	-	1+	1	138.9600	19.9900	4.9400	4.2800	15.7700	9.32	132.75	4.8000				15.0600	96.2	0	1	31.8000	110.0000	1.2400	3.9900	8.2500	290	1	1	0.3800	6.2400	75.6364	0	5.03226	17.2000
101	0	female	1.37	0	0	2022-06-19 09:44:00	3	3	2	1	1	1	1	1	0	0	0	1+	-	0	440.5500	11.2200	8.3700	5.6400	15.4700	5.42	1172.78	5.6700				8.4600	44.2	0	0	33.9700	100.0000	2.8500	3.8400	12.5100	599	0	0	0.3600	8.3600	66.8265	0	2.93333	6.8400
102	1	male	3	0	0	2022-06-16 11:16:00	7	4	2	1	1	1	1	1	0	1	1	-	2-3	1	348.8900	12.2000	4.6200	3.5500	8.8000	7.54	1242.78	17.9400				6.3200	184	1	1	77.7000	102.0000	2.1200	3.8700	10.4600	223	1	1	0.0700	7.7000	73.6138	0	3.63208	82.75
103	0	female	4.78	0	0	2022-06-15 11:27:00	6	5	0	0	1	1	1	1	1	0	0	-	-	0	50.5200	42.4900	3.3600	4.2000	4.83	7.7400	84.53	120.3100				4.4800	29.18	0	0	30.0000	110.0000	1.0500	4.0200	2.5500	105	1	1	0.2500	1.0900	42.7451	0	1.0381	22.8000
104	1	male	0.45	1	1	2022-06-14 09:23:00	8	5	0	0	1	1	1	1	1	0	0	-	-	0	1043.5300	100.4900	6.9200	7.4600	12.4600	9.4500	40.1900	16.6200	10.1500	25.6900	23.3900	21.8600	51.1	0	0	119.0000	103.0000	4.1500	4.2700	13.5100	311	0	0	0.3700	8.2900	61.362	0	1.99759	23.1000
105	0	female	1.6	0	0	2022-06-13 10:51:00	4	4	2	1	1	1	1	1	0	0	0	1+	0-1	1	451.8100	111.8500	4.5100	5.6700	8.4200	9.3200	55.7700	8.7400	8.1900	6.0900	10.3600	11.5200	155	1	1	45.1000	105.0000	2.5000	3.8800	11.7300	208	1	1	0.1600	8.6100	73.4015	0	3.444	128.0000
106	0	female	5.13	0	0	2022-06-08 10:43:00	5	4	2	1	1	0	1	1	1	0	0	-	-	0	39.1400	10.5100	3.0800	3.7700	8.92	2.7100	852.63	29.1400				15.0600	69.3	0	0	23.4000	111.0000	2.2300	4.0900	10.2600	244	1	1	0.0800	7.3300	71.4425	0	3.287	31.1000
107	1	male	2.36	0	0	2022-06-07 12:21:00	8	5	0	0	1	1	1	1	0	1	1	3+	1+	1	40.1500	54.1700	5.4200	4.7300	14.5800	9.1200	173.23	5.9300				6.6000	88.3	0	1	49.2000	98.0000	1.7500	3.7500	31.8200	89	1	1	0.0100	29.1300	91.5462	2	16.6457	517.0000
108	1	male	2.6	0	0	2022-06-07 09:24:00	7	7	0	0	1	1	1	0	0	1	0	-	+-	1	143.0200	23.3600	2.3900	1.1600	17.32	1.5500	89.76	3.5000				1.4900	93.5	0	1	40.3000	110.0000	0.9300	4.5000	8.9900	302	0	0	0.3700	7.1900	79.9778	0	7.73118	71.8000
109	0	female	4.22	0	0	2022-06-05 09:28:00	5	8	0	0	1	1	0	1	1	0	0	-	-	0	79.1300	7.5500	4.4600	5.7300	6.6900	12.7200	4658.9500	4.0800	8.8600	4.6300	6.0200	7.9700	44.6	0	0	6.6600	115.0000	3.7000	4.0700	8.5900	386	0	0	0.1000	4.4200	51.4552	0	1.19459	156.0000
110	0	female	7.61	0	0	2022-06-04 10:14:00	4	9	0	0	1	1	1	1	1	1	0	-	2-3	1	288.4200	12.2100	5.7600	5.0900	7.9900	6.8300	5000	4.5200	8.1100	4.6300	7.8400	6.3400	74.3	0	0	14.7000	116.0000	2.3500	4.0200	12.1900	265	1	1	0.1000	9.5200	78.0968	0	4.05106	2.21
111	1	male	5.02	0	0	2022-06-01 09:33:00	6	4	2	1	1	1	1	1	1	1	0	-	2+	1	51.1300	20.4100	5.3900	6.3700	10.6700	9.1200	5000	4.8400	9.2400	5.4800	9.8200	8.2000	17.1	0	0	12.3000	100.0000	0.5200	3.7200	9.4500	248	1	1	0.0100	8.8400	93.545	2	17	173.0000
112	1	male	1.85	0	0	2022-06-01 09:29:00	11	5	0	0	1	1	1	1	0	1	0	-	-	0	198.7900	52.4700	5.6600	4.7300	10.3300	9.78	534.23	4.2800				11.2400	81.6	0	1	87.1000	92.0000	6.8900	3.4500	26.0100	83	1	1	0.1700	18.4500	70.9343	0	2.67779	103.22
113	1	male	8.78	0	0	2022-05-27 10:11:00	3	4	2	1	1	1	1	1	0	0	0	-	-	0	33.9700	10.3900	4.9700	5.4400	7.7100	6.3900	621.2300	4.4100	8.6400	5.2200	10.4600	9.9200	17.4	0	0	4.0800	121.0000	2.4000	4.4500	15.1600	425	0	0	0.0300	12.2300	80.6728	2	5.09583	1050.0000
114	0	female	2.69	0	0	2022-05-26 10:32:00	4	5	0	0	1	1	0	1	1	1	0	+-	-	0	1547.5700	22.0200	6.4100	6.0200	17.7400	11.9900	5000	17.7000	67.0900	6.2600	11.5400	12.4400	71.5	0	0	11.6000	103.0000	3.1700	3.9500	13.6900	465	0	0	0.2800	9.2500	67.5676	0	2.91798	33.5000
115	1	male	0.45	1	1	2022-05-22 11:51:00	4	5	0	0	1	1	1	0	0	1	0	-	-	0	447.9600	38.5600	5.3300	4.4100	5.78	5.3900	239.12	6.8700				6.6000	104	1	1	26.9000	108.0000	2.3700	4.2700	18.1500	594	0	0	1.1100	13.7700	75.8678	0	5.81013	126.0000
116	1	male	0.66	1	0	2022-05-22 09:33:00	5	6	0	0	1	1	1	1	0	1	0	-	-	0	426.4200	20.8500	6.1800	6.6600	8.1400	9.2500	4128.9700	6.3500	14.4700	20.3500	8.2500	16.0800	24.4	0	0	6.5400	95.0000	2.5200	3.6500	8.1400	394	0	0	0.4500	3.6100	44.3489	0	1.43254	112.32
117	1	male	1.89	0	0	2022-05-21 10:16:00	6	3	2	1	1	1	1	1	1	0	0	-	-	0	74.3500	59.9000	4.7900	3.4900	7.76	12.7200	1023.44	14.1900				2.2200	36.2	0	0	61.9600	119.0000	1.6600	4.5600	5.9000	181	1	1	0.2100	3.4700	58.8136	0	2.09036	264.0000
118	0	female	6.24	0	0	2022-05-16 11:31:00	7	4	2	1	1	1	1	1	1	0	0	+-	-	0	207.3300	27.7300	16.8900	18.0600	10.2600	35.1800	5000	6.6900	43.1200	3.5100	13.1900	48.7900	70.3	0	0	14.5000	106.0000	0.8600	3.7100	11.8600	337	0	0	0.2400	10.0400	84.6543	2	11.6744	70.5000
119	0	female	7.57	0	0	2022-05-15 09:51:00	4	7	0	0	1	1	1	1	0	1	0	-	-	0	42.3600	10.7500	4.8800	5.5500	9.4200	8.8700	59.7500	4.7300	9.1700	5.6400	12.7500	13.9200	35.5	0	0	19.5300	113.0000	3.9100	4.0700	13.5400	464	0	0	0.2800	8.6800	64.1064	0	2.21995	40.6000
120	0	female	2.81	0	0	2022-05-13 10:16:00	5	5	0	0	1	1	1	1	1	0	0	+-	-	0	1457.9900	21.8400	10.2500	9.1800	12.8600	14.5900	5000	4.8400	42.9600	3.7000	12.6400	18.5800	118	1	1	50.9000	111.0000	5.0200	4.0200	20.5500	705	0	0	0.3400	13.0600	63.5523	0	2.60159	9.6200
121	0	female	4.36	0	0	2022-05-11 09:38:00	4	7	0	0	1	1	1	1	0	1	0	-	-	0	886.0600	23.0900	9.0000	6.6000	7.7100	13.3900	5000	5.3600	28.7400	4.7700	9.6100	16.1900	126	1	1	35.0000	105.0000	3.2300	3.9000	15.6000	439	0	0	0.6300	11.1700	71.6026	0	3.4582	23.1000
122	1	male	10.15	0	0	2022-05-08 10:11:00	8	5	0	0	1	1	1	1	0	1	0	-	-	0	42.1900	9.6000	1.6100	1.3800	4.7100	3.23	737.65	4.6400				2.2200	63.6	0	0	9.9600	99.0000	1.2100	3.5200	16.9800	198	1	1	0.0400	15.4000	90.6949	2	12.7273	212.0000
123	1	male	7.6	0	0	2022-04-24 11:27:00	5	4	2	1	1	1	1	0	1	1	0	-	-	0	57.0900	4.8600	1.8600	0.8800	6.0600	13.72	98.77	0.8600				2.1300	31	0	0	6.6500	120.0000	2.3800	4.5300	16.5200	447	0	0	0.0600	13.7700	83.3535	2	5.78571	18.9000
124	1	male	1.93	0	0	2022-04-24 10:05:00	3	6	0	0	1	0	1	1	1	1	0	-	-	0	150.3400	4.4700	0.1500	0.6800	1.0100	14.6600	254.3600	1.6100	1.9500	1.0200	3.2700	3.3900	12	0	0	2.6400	123.0000	4.8800	4.9500	6.7200	347	0	0	0.4600	0.8800	13.0952	0	0.180328	255.0000
125	1	male	0.97	1	0	2022-04-22 09:59:00	5	5	0	0	1	1	0	1	1	1	0	-	0-2	1	38.9900	14.1200	8.4600	4.2800	3.3800	24.63	345.62	6.0200				16.8500	174	1	1	34.9000	79.0000	1.1600	3.1500	6.0600	207	1	1	0.2600	4.3200	71.2871	0	3.72414	95.66
126	0	female	0.26	1	1	2022-04-20 10:51:00	4	10	0	0	1	1	0	1	1	1	0	-	-	0	34.0400	2.2800	0.5400	1.4300	2.2300	9.32	1940.77	2.8500				2.2100	64.5	0	0	10.4000	96.0000	6.4700	3.4300	19.4300	463	0	0	0.3600	10.3400	53.2167	0	1.59815	10.7000
127	0	female	5.31	0	0	2022-04-18 11:31:00	4	9	0	0	1	0	1	1	1	1	0	-	-	0	296.2100	58.3400	1.5100	1.9900	4.8500	3.23	621.4	11.1200				5.8600	146	1	1	21.9000	98.0000	0.4400	3.7300	7.5000	218	1	1	0.2700	6.6300	88.4	2	15.0682	139.0000
128	1	male	6.63	0	0	2022-04-18 11:12:00	4	8	0	0	1	1	1	1	1	0	0	-	-	0	58.0300	7.4300	14.2400	8.4000	3.9600	97.63	433.2	2.0600				18.8500	49	0	0	12.4000	118.0000	2.1200	4.1600	17.3100	424	0	0	0.3200	13.8800	80.1849	2	6.54717	86.8000
129	1	male	3.33	0	0	2022-04-18 09:19:00	9	5	0	0	1	1	0	1	1	1	0	-	-	0	69.2600	11.0700	2.3400	1.9900	7.5800	37.32	63.25	5.2400				4.3400	146	1	1	32.9000	77.0000	3.2600	2.9800	26.1200	352	0	0	0.2200	21.5600	82.5421	2	6.6135	128.0000
130	1	male	3.97	0	0	2022-04-16 10:50:00	4	5	0	0	1	1	1	1	0	1	0	-	-	0	193.9400	6.4200	1.8000	2.1000	1.1500	5.94	4892.73	2.5100				3.2100	27.5	0	0	6.4300	103.0000	3.9200	3.8000	13.5000	640	0	0	0.2800	8.0700	59.7778	0	2.05867	14.8000
131	1	male	1.12	0	0	2022-04-13 10:07:00	5	6	0	0	1	1	1	1	0	0	1	-	-	0	150.4200	133.8000	2.8300	2.4700	7.5800	11.42	532.64	6.3600				5.3200	108	1	1	34.6000	105.0000	7.5200	4.1400	10.5800	462	0	0	0.4300	1.9800	18.7146	0	0.263298	29.2000
132	0	female	4.27	0	0	2022-04-12 09:48:00	6	4	2	1	1	0	1	1	1	1	0	-	3+	1	175.6700	30.7900	3.5200	2.7900	3.3800	45.63	1203.4	4.4500				5.6800	67.6	0	0	31.8000	117.0000	1.8200	4.4200	12.2600	320	0	0	0.1600	9.9000	80.7504	2	5.43956	106.0000
133	1	male	3.31	0	0	2022-04-07 11:47:00	6	4	2	1	1	1	1	1	1	0	0	-	5-7	1	135.2100	12.9600	8.8400	8.6400	7.32	7.8600	599.62	12.8800				3.3000	167	1	1	82.1500	112.0000	2.5400	4.2600	15.9800	379	0	0	0.1700	12.4600	77.9725	0	4.90551	181.0000
134	1	male	0.23	1	1	2022-03-31 09:47:00	5	3	2	1	1	1	0	1	1	1	0	-	-	0	151.5100	8.2300	2.6100	2.2600	6.6600	23.62	435.78	9.8600				6.9700	93.9	0	1	23.2000	99.0000	7.5600	3.4000	13.0900	454	0	0	0.3500	4.2600	32.5439	0	0.563492	58.64
135	1	male	4.02	0	0	2022-03-31 09:37:00	4	4	2	1	1	1	1	1	0	1	0	-	-	0	33.3500	6.2000	8.7900	4.7900	3.9600	37.99	32.77	3.6300				22.6000	28.5	0	0	5.9200	106.0000	3.1300	3.8500	10.7800	591	0	0	0.5600	6.5200	60.4824	0	2.08307	171.0000
136	0	female	3.21	0	0	2022-03-31 09:30:00	8	5	0	0	1	1	1	0	0	1	0	-	-	0	414.4400	89.8600	2.3100	1.6800	2.5100	54.32	29.54	4.0100				1.6400	198	1	1	52.3000	92.0000	1.1300	2.9800	7.3100	82	1	1	0.0700	6.0000	82.0793	2	5.30973	104.23
137	1	male	2.61	0	0	2022-03-29 09:42:00	5	6	0	0	1	0	1	1	1	1	0	-	-	0	76.9800	7.9400	2.3800	1.7300	5.4500	29.33	1942.63	3.8400				3.2100	166	1	1	29.7000	98.0000	2.6300	3.6600	13.2100	249	1	1	0.3100	8.9300	67.6003	0	3.39544	196.0000
138	1	male	4.96	0	0	2022-03-29 09:10:00	6	4	2	1	1	0	1	1	1	1	0	-	2+	1	164.0600	55.7800	9.0400	2.2000	13.0700	72.05	109.24	21.1600				2.7900	95.8	0	1	42.5000	123.0000	0.6400	4.3000	9.3000	206	1	1	0.0200	8.2900	89.1398	2	12.9531	441.0000
139	0	female	1.54	0	0	2022-03-27 10:08:00	4	4	2	1	1	1	1	1	1	1	0	-	3+	1	74.2500	12.5100	2.1600	1.9400	1.9600	3.72	3972.43	2.1500				4.7800	71.6	0	0	40.9700	105.0000	3.2700	3.6800	6.2800	189	1	1	0.4500	2.0400	32.4841	0	0.623853	29.6000
140	0	female	3.35	0	0	2022-03-26 09:41:00	5	3	2	1	1	1	0	1	1	1	0	-	-	0	125.0000	10.4600	3.2100	2.1000	4.2600	4.32	1433.23	2.2400				3.3000	33.4	0	0	11.0200	118.0000	3.0600	4.1900	5.2100	371	0	0	0.6400	1.2700	24.3762	0	0.415033	86.9000
141	0	female	6.23	0	0	2022-03-24 10:22:00	5	4	2	1	1	1	1	1	1	0	0	-	-	0	114.4200	17.1500	2.6100	2.7400	6.0600	19.32	795.64	4.8000				4.0800	110	1	1	69.1200	123.0000	1.6500	4.3100	12.7600	353	0	0	0.1100	10.7100	83.9342	2	6.49091	170.0000
142	1	male	3.8	0	0	2022-03-23 10:18:00	6	5	0	0	1	1	1	1	1	1	0	-	-	0	45.2600	11.9700	1.8000	2.3100	8.8800	39.32	102.34	7.5700				3.3800	20.7	0	0	17.0000	115.0000	1.1600	4.3300	6.3600	162	1	1	0.0200	4.5300	71.2264	0	3.90517	33.9000
143	1	male	4.95	0	0	2022-03-22 11:32:00	10	5	0	0	1	1	1	1	0	0	0	-	-	0	>5000.00	6.5600	2.5300	2.7400	5.4500	27.32	59.77	8.1600				231.8500	25.8	0	0	7.7400	116.0000	3.0200	4.5100	10.3600	415	0	0	1.1800	5.1400	49.6139	0	1.70199	763.0000
144	0	female	2.21	0	0	2022-03-22 09:37:00	5	4	2	1	1	0	1	1	1	1	0	-	-	0	73.8200	9.9600	8.5300	8.2000	4.2600	5.2700	98.64	12.9800				4.4300	87.8	0	1	9.7800	100.0000	1.7700	3.8300	10.7100	271	1	1	0.2300	7.9300	74.043	0	4.48023	523.22
145	1	male	4.62	0	0	2022-03-21 11:30:00	5	4	2	1	1	1	1	1	0	1	0	-	-	0	123.6700	8.2300	3.0600	3.2800	3.9600	7.32	75.64	3.4900				6.8700	47.3	0	0	31.9000	114.0000	1.3900	3.9400	9.0300	323	0	0	0.6000	6.2700	69.4352	0	4.51079	139.0000
146	0	female	2.93	0	0	2022-03-21 10:40:00	3	5	0	0	1	1	0	1	1	1	0	-	-	0	21.5000	7.2800	3.9900	3.1700	4.7100	6.32	997.62	3.4900				5.5000	39.2	0	0	9.8100	108.0000	2.8800	3.9100	9.2700	394	0	0	0.1600	5.7600	62.1359	0	2	5.4900
147	0	female	6.78	0	0	2022-03-21 10:33:00	6	7	0	0	1	1	1	1	1	0	0	-	-	0	44.6800	9.0500	4.5400	3.6700	1.6800	5.63	3296.3	3.2200				8.3700	97.9	0	1	145.4100	118.0000	0.9600	4.2200	12.2400	287	1	1	0.0200	11.1500	91.0948	2	11.6146	2.6400
148	1	male	1.63	0	0	2022-03-21 09:10:00	5	8	0	0	1	0	1	1	1	1	1	-	-	0	48.5300	5.9200	1.6500	1.3800	2.8000	4.21	1023.2	1.0500				3.7300	42.1	0	0	8.3200	102.0000	4.9800	3.8700	10.8100	489	0	0	1.0100	4.0900	37.8353	0	0.821285	94.5000
149	1	male	2.77	0	0	2022-03-20 15:13:00	10	4	2	1	1	1	1	1	1	0	0	-	-	0	16.8900	6.9900	1.2200	1.6300	0.1600	5.2	423.4	1.2400				2.7900	20.7	0	0	2.2900	110.0000	4.9100	4.0300	13.8200	640	0	0	0.0800	7.8900	57.0912	0	1.60692	6.0900
150	1	male	4.38	0	0	2022-03-17 11:11:00	4	5	0	0	1	1	1	1	0	1	0	-	-	0	658.0500	54.5100	1.5100	2.3600	5.4500	7.33	89.23	4.8000				5.9600	118	1	1	40.7000	124.0000	1.8800	4.5800	18.5500	324	0	0	0.0300	15.7400	84.8518	2	8.37234	5.8400
151	1	male	6.12	0	0	2022-03-17 10:35:00	10	7	0	0	1	1	1	1	0	1	0	-	-	0	2039.6800	87.1500	10.0500	1.9400	13.9300	56.72	36.79	26.9200				6.1400	66.2	0	0	33.9000	118.0000	0.8400	4.1100	17.7400	277	1	1	0.0000	16.1700	91.1499	2	19.25	307.0000
152	1	male	3.42	0	0	2022-03-17 09:52:00	5	8	0	0	1	0	1	1	1	1	0	-	-	0	1772.6000	20.4600	4.5400	2.1000	75.0800	89.67	574.32	93.2500				5.0500	89.8	0	1	26.8000	113.0000	2.7100	4.4800	16.7200	435	0	0	0.1900	13.1500	78.6483	0	4.8524	43.8000
153	1	male	3.03	0	0	2022-03-12 10:41:00	6	9	0	0	1	1	1	1	0	1	0	-	-	0	80.2000	4.8600	2.3100	2.8400	7.2700	72.55	64.33	3.1300				7.8000	140	1	1	28.5000	104.0000	5.0400	3.9000	10.8100	240	1	1	0.0500	5.4800	50.6938	0	1.0873	2.21
154	1	male	2.5	0	0	2022-03-10 10:33:00	4	4	2	1	1	1	1	1	1	0	1	-	-	0	310.7100	44.3800	3.2900	2.5200	8.5000	57.32	3920.24	3.5700				4.6900	33.9	0	0	25.0000	118.0000	1.9900	4.1800	10.9600	355	0	0	0.2200	7.5400	68.7956	0	3.78894	195.0000
155	1	male	3.8	0	0	2022-03-10 10:30:00	6	5	0	0	1	1	1	1	1	0	0	-	-	0	240.1300	14.2300	8.5800	8.4200	9.74	3.7500	348.23	9.6600				6.1400	25	0	0	10.7200	103.0000	4.5400	3.5100	9.2400	379	0	0	0.3300	3.0600	33.1169	0	0.674009	63.3000
156	1	male	2.08	0	0	2022-03-09 10:27:00	6	4	2	1	1	1	0	1	1	1	0	-	-	0	1991.1900	12.1300	0.8800	2.1500	0.3900	11.35	479.44	4.0100				7.9000	94.8	0	1	71.8000	134.0000	3.9000	4.8500	6.4400	465	0	0	0.0300	2.2600	35.0932	0	0.579487	353.0000
157	1	male	3.32	0	0	2022-03-02 11:31:00	9	5	0	0	1	1	1	0	1	0	0	-	-	0	184.6800	59.0400	2.1200	2.1200	0.5500	2.8400	89.47	13.5200				5.9600	86.8	0	1	119.0000	120.0000	0.8400	3.9500	7.3600	219	1	1	0.2100	5.8500	79.4837	0	6.96429	214.0000
158	1	male	1.86	0	0	2022-02-28 11:36:00	3	5	0	0	1	1	1	1	1	0	1	-	-	0	5.3200	4.3900	0.9900	1.3600	0.3500	9.87	903.23	1.6200				4.2800	109	1	1	15.2000	100.0000	6.4400	3.6900	8.2700	590	0	0	0.0900	0.7300	8.82709	0	0.113354	43.6000
159	0	female	2.13	0	0	2022-02-28 10:02:00	7	6	0	0	1	0	1	1	1	1	0	-	1+	1	133.4900	28.8700	1.4800	1.6500	4.4400	8.65	372.74	4.5800				4.6900	94.8	0	1	37.1000	123.0000	1.6900	4.0800	12.5100	334	0	0	0.0600	10.3000	82.3341	2	6.09467	96.3000
160	0	female	1.84	0	0	2022-02-25 09:44:00	5	3	2	1	1	0	1	1	1	1	1	-	-	0	36.0600	6.6600	0.6900	1.0100	0.0900	2.6600	2348.65	1.0700				3.3000	82	0	1	14.0000	99.0000	4.6100	3.8100	15.5700	379	0	0	0.3600	9.7800	62.8131	0	2.12148	106.0000
161	0	female	8.35	0	0	2022-02-24 10:55:00	6	4	2	1	1	0	1	1	1	1	0	-	-	0	70.5300	21.4900	4.5500	4.4100	4.32	8.3300	736.72	14.1900				6.9700	162	1	1	44.9000	109.0000	1.0900	3.7500	14.6700	211	1	1	0.0400	12.8100	87.3211	2	11.7523	109.33
162	0	female	2.11	0	0	2022-02-22 12:08:00	8	7	0	0	1	1	0	1	1	1	0	-	-	0	225.1000	40.4100	1.1700	1.4800	4.1400	2.3000	89.72	4.7800				22.6000	38.1	0	0	6.5800	79.0000	2.6700	2.8800	17.9600	277	1	1	0.3300	13.6000	75.7238	0	5.09363	7.4000
163	1	male	3.47	0	0	2022-02-20 09:31:00	4	5	0	0	1	1	1	1	0	1	0	-	-	0	73.7000	7.8700	0.7500	1.7100	0.2100	1.4100	602.1	1.8400				3.3000	43.7	0	0	22.8000	103.0000	1.1300	3.8400	16.3200	322	0	0	0.3300	13.7600	84.3137	2	12.177	702.0000
164	1	male	1.67	0	0	2022-02-19 11:51:00	12	7	0	0	1	1	1	1	0	1	0	-	-	0	3.5800	2.8800	0.8700	1.4800	0.1600	2.1200	3210.2	0.4700				4.4300	68.6	0	0	15.7000	114.0000	1.7700	4.3700	4.8900	283	1	1	0.0000	2.7000	55.2147	0	1.52542	255.0000
165	0	female	1	1	0	2022-02-13 09:59:00	4	5	0	0	1	1	1	0	1	1	0	-	-	0	75.8300	17.9300	1.8600	3.2900	3.8500	4.3700	601.23	5.1600				22.6000	47.9	0	0	13.7000	112.0000	5.2100	4.1900	19.6800	446	0	0	0.0800	13.3900	68.0386	0	2.57006	7.0500
166	0	female	1.82	0	0	2022-02-12 10:23:00	3	4	2	1	1	0	1	1	1	1	0	-	-	0	655.5500	13.1900	0.8700	1.5400	0.5000	1.5800	301.4	3.6900				4.2800	73.1	0	0	58.1000	107.0000	3.0700	4.2300	18.1700	373	0	0	0.5500	13.7800	75.8393	0	4.4886	74.7000
167	0	female	1.25	0	0	2022-02-12 09:03:00	5	6	0	0	1	1	1	1	0	1	1	-	-	0	123.9500	11.5100	1.2900	2.2400	5.3300	2.3900	102.34	4.8700				1.6400	44.8	0	0	16.9600	108.0000	4.2600	3.8200	15.1400	386	0	0	0.2900	9.5500	63.0779	0	2.24178	3.6500
168	1	male	4.82	0	0	2022-02-10 08:52:00	5	4	2	1	1	1	1	1	0	1	0	-	-	0	13.9100	5.0700	0.9900	1.3600	0.5500	1.3200	547.32	0.7200				5.9600	48.5	0	0	12.8000	116.0000	2.6200	4.0200	9.2900	324	0	0	0.6900	5.1500	55.436	0	1.96565	185.0000
169	0	female	3.5	0	0	2022-02-09 09:29:00	4	4	2	1	1	0	1	1	1	1	0	-	1-2	1	49.4300	5.9800	0.8100	1.5400	0.1100	1.8500	4932.72	1.7300				4.2800	46.5	0	0	18.4000	96.0000	4.9300	4.6200	9.1800	264	1	1	0.1200	3.8600	42.0479	0	0.782961	180.0000
170	1	male	1.75	0	0	2022-02-08 09:36:00	8	5	0	0	1	1	1	1	1	0	0	-	3+	1	101.6800	5.7500	1.3500	2.1200	4.1400	2.7500	3212.5	2.5700				5.9600	81.2	0	1	16.5000	93.0000	5.0500	3.5200	10.3600	361	0	0	0.3500	4.2700	41.2162	0	0.845545	43.0000
171	1	male	3.58	0	0	2022-02-08 09:25:00	4	5	0	0	1	1	1	0	1	1	1	-	-	0	9.0400	3.4100	1.4200	1.4800	0.0800	3.2000	1018.65	2.4700				3.2100	17.2	0	0	5.9200	120.0000	3.2300	4.5000	5.6700	168	1	1	0.0500	1.8000	31.746	0	0.557276	203.0000
172	0	female	1.55	0	0	2022-02-05 11:19:00	4	4	2	1	1	1	0	1	1	1	1	-	-	0	99.6300	10.6800	1.1700	1.4200	1.0500	1.4100	934.32	11.7100				2.7900	45.7	0	0	21.0000	108.0000	3.8600	3.8900	9.0000	175	1	1	0.1100	4.7300	52.5556	0	1.22539	6.7400
173	1	male	2.58	0	0	2022-02-05 10:46:00	9	6	0	0	1	1	1	1	0	1	1	-	-	0	6.0600	3.4800	1.4800	2.3600	1.3100	2.4800	327.62	0.7200				7.9000	35.6	0	0	9.8100	99.0000	2.2900	3.6700	9.6200	443	0	0	0.5200	5.7000	59.2516	0	2.48908	94.9000
174	0	female	3.65	0	0	2022-02-05 10:45:00	3	4	2	1	1	0	1	1	1	1	0	+-	-	0	20.0600	3.0300	1.3500	1.8300	2.1300	2.3900	139.44	2.6800				7.1600	16.8	0	0	3.1500	107.0000	2.0600	4.1800	8.1700	363	0	0	0.1100	5.3200	65.1163	0	2.58252	151.0000
175	0	female	0.59	1	0	2022-02-04 10:56:00	4	5	0	0	1	1	0	1	0	1	0	-	-	0	145.6000	34.0000	3.2400	1.5400	0.3100	4.4600	89.74	3.2900				22.6000	41.5	0	0	14.5000	105.0000	5.1500	3.7800	16.4100	305	0	0	0.3900	9.9300	60.5119	0	1.92816	8.5000
176	1	male	0.56	1	0	2022-02-04 09:43:00	7	6	0	0	1	1	1	1	0	1	0	-	-	0	78.8600	129.7600	1.6000	1.7100	2.6900	2.2100	67.99	18.5100				2.7900	67.8	0	0	15.3000	84.0000	0.7900	3.5000	5.5500	257	1	1	0.7000	3.6700	66.1261	0	4.64557	11.3000
177	1	male	6.03	0	0	2022-02-02 11:31:00	4	4	2	1	1	1	1	1	0	1	0	-	-	0	104.5200	7.1900	1.1100	1.2400	1.0500	1.5000	567.72	1.0700				4.6900	94.9	0	1	36.9000	106.0000	1.7100	3.6900	17.1500	318	0	0	0.0700	14.5600	84.898	2	8.51462	50.7000
178	1	male	6.84	0	0	2022-02-02 10:37:00	6	8	0	0	1	0	1	1	1	1	1	-	-	0	6.0600	13.1900	0.9900	1.4200	0.8000	1.2300	123.75	2.6800				6.1400	19.9	0	0	4.1400	120.0000	1.0300	4.6200	6.3100	382	0	0	0.5200	4.2700	67.6704	0	4.14563	73.1000
179	1	male	0.34	1	1	2022-02-02 10:36:00	5	6	0	0	1	1	1	1	0	1	0	-	-	0	18.2000	6.5800	1.2900	1.4200	0.1000	3.7400	279.32	20.1200				4.6900	177	1	1	17.7000	97.0000	10.4200	3.6000	15.0400	791	0	0	0.4600	1.1400	7.57979	0	0.109405	6.0000
180	0	female	2.57	0	0	2022-01-31 10:33:00	3	4	2	1	1	1	0	1	1	1	0	-	-	0	57.2400	10.5300	1.6700	1.6000	1.0500	1.7600	323.65	2.6800				5.9600	87.6	0	1	37.3000	101.0000	1.4100	3.6500	6.5400	341	0	0	0.3100	4.3900	67.1254	0	3.11348	24.1000
181	1	male	5.25	0	0	2022-01-28 10:36:00	8	5	0	0	1	0	1	1	1	1	0	-	-	0	506.1200	25.3100	1.0500	1.1300	0.1200	1.9400	72.67	0.8300				15.0600	40.4	0	0	25.3000	117.0000	4.8200	4.0900	9.3500	324	0	0	0.0700	3.8500	41.1765	0	0.798755	54.6000
182	1	male	2.18	0	0	2022-01-27 11:07:00	6	5	0	0	1	1	1	0	1	1	1	-	-	0	146.1800	9.3100	3.8600	3.4700	0.0600	8.8900	88.23	1.1800				5.9600	135	1	1	46.9000	106.0000	2.3500	3.9800	22.3700	510	0	0	0.4200	18.9400	84.667	2	8.05957	102.0000
183	1	male	2.95	0	0	2022-01-27 09:48:00	4	5	0	0	1	1	1	1	0	1	0	-	-	0	46.9100	28.1700	2.5700	2.0600	7.4400	4.7400	3944.2	8.2500				7.9000	46.3	0	0	26.0000	109.0000	1.5100	3.9000	8.6000	221	1	1	0.1000	6.4600	75.1163	0	4.27815	37.3000
184	0	female	1.89	0	0	2022-01-26 11:29:00	3	3	2	1	1	1	1	1	1	0	0	-	-	0	44.1800	7.9500	1.5400	1.6500	0.1200	2.2100	753.72	2.5700				4.4300	45.7	0	0	20.2000	115.0000	2.6000	4.2400	8.8800	295	1	1	形态未见明显异常	5.4200	61.036	0	2.08462	123.0000
185	1	male	2.13	0	0	2022-01-26 10:19:00	4	3	2	1	1	1	1	1	1	0	1	-	1-2	1	545.0500	13.0400	1.2900	1.8300	0.0800	1.1400	723.22	2.9900				5.9600	124	1	1	49.5000	110.0000	1.2500	4.2300	11.3700	381	0	0	形态未见明显异常	9.3500	82.2339	2	7.48	794.0000
186	1	male	3.35	0	0	2022-01-24 10:29:00	5	4	2	1	1	1	1	0	1	1	0	-	-	0	126.5900	10.3000	1.4800	1.4200	0.0800	1.7600	1023.21	1.5100				7.1600	42.8	0	0	32.5000	95.0000	1.8300	3.6300	15.7800	381	0	0	0.0300	13.0500	82.6996	2	7.13115	96.7000
187	1	male	4.81	0	0	2022-01-22 10:24:00	5	5	0	0	1	1	1	1	0	1	0	-	-	0	209.2900	7.0600	6.6100	5.4200	1.72	4.2200	894.32	3.9000				6.9700	113	1	1	49.3000	107.0000	1.9000	4.0200	17.3800	443	0	0	形态未见明显异常	14.2900	82.2209	2	7.52105	22.1000
188	1	male	2.14	0	0	2022-01-22 09:11:00	4	3	2	1	1	0	1	1	1	1	0	-	1-2	1	36.6000	11.6700	1.2300	1.6500	1.8500	1.8500	572.32	2.7800				22.6000	101	1	1	38.9000	108.0000	1.9900	4.0100	5.9700	200	1	1	0.1200	3.2300	54.1039	0	1.62312	105.0000
189	1	male	1.17	0	0	2022-01-21 10:53:00	3	3	2	1	1	0	1	1	1	1	0	-	-	0	320.4500	67.1800	2.9700	7.5700	103.8100	19.5900	1071.2	43.7600				4.4300	81.1	0	1	50.8000	120.0000	5.5200	4.5600	16.5600	323	0	0	1.0700	8.6400	52.1739	0	1.56522	24.1000
190	0	female	0.31	1	1	2022-01-20 09:26:00	5	5	0	0	1	1	1	1	0	1	0	-	-	0	124.1800	115.1000	42.2500	22.5500	3.7400	59.7700	89.77	7.0500				4.2800	233	1	1	35.2000	90.0000	7.2000	3.3700	15.7200	517	0	0	1.2800	5.6000	35.6234	0	0.777778	25.4000
191	0	female	1.39	0	0	2022-01-19 11:04:00	3	4	2	1	1	1	0	1	1	1	0	-	-	0	25.9200	7.2600	1.6700	2.3600	0.0900	5.2900	25.69	2.8800				5.97	26.2	0	0	6.3600	104.0000	4.6900	3.9200	14.9100	316	0	0	0.7900	7.7700	52.1127	0	1.65672	236.0000
192	0	female	5.62	0	0	2022-01-18 11:35:00	3	6	0	0	1	1	1	0	1	0	1	-	1-2	1	99.6300	37.9800	2.1800	1.7100	0.4100	3.9200	134.52	2.2600				7.32	118	1	1	36.7000	108.0000	1.4000	3.8800	13.0300	440	0	0	0.0300	10.7800	82.7322	2	7.7	12.5000
193	1	male	5.88	0	0	2022-01-18 10:29:00	8	6	0	0	1	1	0	1	1	1	0	-	-	0	38.7500	4.3100	0.9900	1.7100	0.0900	1.7600	324.52	0.7200				7.1600	91.2	0	1	79.7000	113.0000	0.8700	4.0300	13.7200	403	0	0	形态未见明显异常	12.1600	88.6297	2	13.977	504.0000
194	1	male	3.79	0	0	2022-01-16 09:11:00	7	5	0	0	1	1	1	1	0	1	0	-	8-10	1	60.7000	3.9300	3.6900	4.6300	0.79	6.0900	439.66	4.4000				13.22	147	1	1	138.0000	108.0000	1.7900	4.0100	16.9300	344	0	0	0.3200	14.0600	83.0478	2	7.85475	278.0000
195	1	male	1.43	0	0	2022-01-15 10:55:00	3	6	0	0	1	0	1	1	1	1	0	-	-	0	75.2700	13.4200	1.2900	1.6000	1.9400	2.4800	279.62	2.4700				4.95	110	1	1	62.7000	112.0000	0.8000	4.2800	7.5300	242	1	1	0.1100	6.2500	83.0013	2	7.8125	28.4000
196	1	male	5.25	0	0	2022-01-14 10:00:00	7	6	0	0	1	0	1	1	1	1	1	-	2+	1	542.0700	19.3100	1.6700	1.8900	6.8000	2.4800	623.25	4.5800				3.3000	147	1	1	119.0000	96.0000	1.7000	3.7000	11.6900	286	1	1	形态未见明显异常	9.3700	80.154	2	5.51176	53.23
197	0	female	4.68	0	0	2022-01-12 10:48:00	6	5	0	0	1	1	1	1	0	1	0	1+	-	0	5.0400	2.5000	0.9900	1.4200	0.0800	2.1200	3947.2	0.2000				6.9700	95.3	0	1	87.7000	106.0000	1.6700	3.8400	11.5500	418	0	0	0.0700	8.9200	77.2294	0	5.34132	74.8000
198	1	male	0.59	1	0	2022-01-11 10:28:00	18	5	0	0	1	1	1	0	1	1	1	-	-	0	41.7900	12.8800	3.6500	2.7700	0.3100	7.3100	3742.7	1.5100				9.42	143	1	1	22.4000	89.0000	4.5600	3.4800	22.7800	522	0	0	2.4300	14.8200	65.0571	0	3.25	43.33
199	0	female	4.06	0	0	2022-01-10 10:38:00	4	7	0	0	1	0	1	1	1	1	0	-	+	1	31.8700	9.9900	4.2700	2.7700	0.3100	6.4800	534.26	4.6800				11.54	119	1	1	38.5000	110.0000	1.8300	3.8300	10.8300	358	0	0	0.1700	8.1100	74.8846	0	4.43169	93.5000
200	1	male	1.3	0	0	2022-01-09 10:28:00	5	5	0	0	1	1	1	1	0	1	0	-	-	0	140.9800	32.2900	10.5600	9.5200	81.8000	163.7000	1357.21	165.2500				9.88	68.4	0	0	27.4000	106.0000	8.2000	3.9500	17.6300	675	0	0	形态未见明显异常	7.9400	45.0369	0	0.968293	48.2000
201	1	male	10.99	0	0	2022-01-09 09:51:00	7	5	0	0	1	0	1	1	1	1	0	-	-	0	17.6800	5.3000	3.5800	3.4700	1.8500	11.0400	1632.1	1.4000				3.72	125	1	1	41.1000	112.0000	2.3200	4.0400	18.5800	421	0	0	0.2400	15.8500	85.3068	2	6.8319	2.21
202	1	male	3.45	0	0	2022-01-08 09:03:00	5	6	0	0	1	1	1	0	1	0	0	-	-	0	25.6000	6.2100	3.5100	4.3500	9.5600	25.5800	795.75	13.5200				4.22	73	0	0	15.3000	108.0000	2.0100	4.0300	9.2200	259	1	1	形态未见明显异常	6.5400	70.9328	0	3.25373	116.0000
203	1	male	2.9	0	0	2022-01-03 10:21:00	8	4	2	1	1	0	1	1	1	1	0	-	-	0	22.7700	6.1300	1.6000	2.2400	0.5500	2.6600	103.43	1.6200				5.62	67.5	0	0	31.3000	122.0000	4.2100	4.2100	15.5500	332	0	0	0.1600	10.1200	65.0804	0	2.4038	32.5000
204	1	male	0.58	1	0	2022-01-03 10:13:00	6	5	0	0	1	1	1	1	0	0	0	-	-	0	32.4359	9.42	6.42	2.42	3.43	9.66	79.59	2.6800				9.45	164	1	1	24.0000	104.0000	3.3200	4.0200	7.7300	613	0	0	0.6900	2.9300	37.9043	0	0.88253	67.32
205	0	female	0.57	1	0	2022-01-01 10:54:00	7	3	2	1	1	1	1	1	1	0	0	-	-	0	83.1300	8.3300	2.4400	2.5900	3.5600	18.7200	94.77	3.3900				7.1600	81.3	0	1	26.6000	98.0000	4.3800	4.2500	8.7000	678	0	0	形态未见明显异常	3.3800	38.8506	0	0.771689	43.32
206	0	female	1.78	0	0	2022-01-01 10:42:00	3	5	0	0	1	0	1	1	1	1	0	-	-	0	78.1800	15.1000	2.1200	2.3000	2.4100	4.1000	27.65	3.2900				4.7800	81.4	0	1	41.4000	100.0000	1.4500	3.9100	5.8300	287	1	1	0.1000	3.8900	66.7238	0	2.68276	72.6000
[truncated: 45 more columns]
